# Supplementary material for: Cultured meat platform developed through the structuring of edible microcarrier-derived microtissues with oleogel-based fat substitute
Source: Nat Commun. 2023 May 23;14:2942. doi: 10.1038/s41467-023-38593-4 (PMC10205709; doi:10.1038/s41467-023-38593-4)
Supplement: Supplementary file 8 — Source data [file 41467_2023_38593_MOESM8_ESM.xlsx]

## Sheet: Fig. 2b
Blank
	Day 1		Ave.	Stdev.	Day 3		Ave.	Stdev.	Day 5		Ave.	Stdev.	Day 8		Ave.	Stdev.
Suspension plate_1	315.15	314.8	314.975	0.247487	218.717	210.1	214.408	6.0929	210.967	207.717	209.342	2.2981	251.35	247.183	249.267	2.94628
Suspension plate_2	272.7	269.4	271.05	2.33345	230	228.667	229.333	0.942809	228.4	227.033	227.717	0.966379	222.783	220.567	221.675	1.56742
Suspension plate_3	299.717	282.55	291.133	12.1387	235.783	225.683	230.733	7.14178	241.45	238.183	239.817	2.30988	254.667	249.817	252.242	3.42947
	Day 1		Ave.	Stdev.	Day 3		Ave.	Stdev.	Day 5		Ave.	Stdev.	Day 8		Ave.	Stdev.
Spinner flask_1	315.15	314.8	314.975	0.247487	213.25	218.517	215.883	3.7241	218.017	220.967	219.492	2.08597	242.417	245.567	243.992	2.22739
Spinner flask_2	301.45	275.883	288.667	18.0784	210.833	209.167	210	1.17851	233.267	229.6	231.433	2.59272	242.417	242.45	242.433	0.0235702
Spinner flask_3	299.717	282.55	291.133	12.1387	224.983	225.05	225.017	0.0471405	229.917	226.417	228.167	2.47487	233.817	232.917	233.367	0.636396
	Day 1		Ave.	Stdev.	Day 3		Ave.	Stdev.	Day 5		Ave.	Stdev.	Day 8		Ave.	Stdev.
Bioreactor_1	272.7	269.4	271.05	2.33345	257.167	255.267	256.217	1.3435	263.483	260.867	262.175	1.85026	222.2	219.333	220.767	2.02704
Bioreactor_2	301.45	275.883	288.667	18.0784	247.1	244.533	245.817	1.81491	252.633	253.75	253.192	0.789603	250.65	249.967	250.308	0.48319
Bioreactor_3	299.717	282.55	291.133	12.1387	235.85	235.633	235.742	0.153206	246.167	242.433	244.3	2.63987	248.933	246.083	247.508	2.01525
Fluorescence intensity (after substraction of each blank)						Fold expansion
	Day 1	Day 3	Day 5	Day 8			Day 1	Day 3	Day 5	Day 8
Suspension plate_1	164.742	358.165	613.114	994.912		Suspension plate_1	1.10999	2.41323	4.13101	6.70347
Suspension plate_2	113.467	190.088	340.863	469.937		Suspension plate_2	0.76451	1.28076	2.29665	3.16631
Suspension plate_3	167.044	345.351	541.131	663.757		Suspension plate_3	1.1255	2.32689	3.646	4.47223
Ave.	148.418	297.868	498.369	709.535		Spinner flask_1	1.10999	2.67974	3.11974	4.68228
Stdev.	30.2903	93.56	141.073	265.465		Spinner flask_2	1.18865	2.19239	2.55102	2.98229
						Spinner flask_3	1.1255	1.61181	2.39516	3.12918
	Day 1	Day 3	Day 5	Day 8		Bioreactor_1	0.76451	1.59477	2.68842	4.23321
Spinner flask_1	164.742	397.721	463.025	694.933		Bioreactor_2	1.18865	3.35607	3.15192	3.43507
Spinner flask_2	176.417	325.389	378.617	442.625		Bioreactor_3	1.1255	2.53204	3.89026	3.87075
Spinner flask_3	167.044	239.221	355.483	464.425
Ave.	169.401	320.777	399.042	533.994		Ave.
Stdev.	6.18394	79.3506	56.6055	139.803			Day 1	Day 3	Day 5	Day 8
						Suspension plate	1	2.00696	3.35788	4.78067
	Day 1	Day 3	Day 5	Day 8		Spinner flask	1.14138	2.16131	2.68864	3.59792
Bioreactor_1	113.467	236.692	399.008	628.283		Bioreactor	1.02622	2.49429	3.24353	3.84635
Bioreactor_2	176.417	498.1	467.8	509.825
Bioreactor_3	167.044	375.8	577.383	574.487		Stdev.
Ave.	152.309	370.197	481.397	570.865			Day 1	Day 3	Day 5	Day 8
Stdev.	33.9635	130.794	89.9615	59.3122		Suspension plate	0.291748	0.756527	1.17291	2.03954
						Spinner flask	0.251741	0.694226	0.670049	1.19484
						Bioreactor	0.319798	1.01797	0.898586	0.882158

## Sheet: Fig. 2c
Suspension plate_1	87
Suspension plate_2	100
Suspension plate_3	553
Suspension plate_4	344.5
Suspension plate_5	344.5
Suspension plate_6	344.5
Suspension plate_7	344.5
Spinner flask_1	250
Spinner flask_2	285
Spinner flask_3	165.5
Spinner flask_4	165.5
Spinner flask_5	369
Spinner flask_6	359
Bioreactor_1	197
Bioreactor_2	217.5
Bioreactor_3	217.5
Bioreactor_4	163.5
Bioreactor_5	163.5
Bioreactor_6	153
Bioreactor_7	153
Ave.
Suspension plate	302.571
Spinner flask	265.667
Bioreactor	180.714
Stdev.
Suspension plate	161.891
Spinner flask	89.5263
Bioreactor	29.156

## Sheet: Fig. 2d
	Day 0	Day 3	Day 5	Day 7
Glucose_1	4.3	3.3	3.1	3.2
Glucose_2	4.7	3.3	2.7	2.8
Glucose_3	4.5	3.3	3.1	2.4
	Day 0	Day 3	Day 5	Day 7
Lactate_1	0.8	1.3	1.6	2.7
Lactate_2	1	2.6	2.2	2.5
Lactate_3		1.4	2.2	2.2
Ave.
	Day 0	Day 3	Day 5	Day 7
Glucose	4.5	3.3	2.96667	2.8
Lactate	0.9	1.76667	2	2.46667
Stdev.
	Day 0	Day 3	Day 5	Day 7
Glucose	0.2	5.43896e-16	0.23094	0.4
Lactate	0.141421	0.723418	0.34641	0.251661

## Sheet: Fig. 2f
% of shift (compared to each isotype control)
	1st repeat (presented in Fig. 2f)	2nd repeat
CD29-APC	95.93	88.23
CD44-APC	98.87	98.01
CD45-PE	0	0

## Sheet: Fig. 3d
TGA raw data	Time	Temperature	Weight	Weight	Deriv. Weight	ABS	Beef fat_1		Time	Temperature	Weight	Weight	Deriv. Weight	ABS	Beef fat_2		Time	Temperature	Weight	Weight	Deriv. Weight	ABS	Beef fat_3		Time	Temperature	Weight	Weight	Deriv. Weight		Fat substitute_1		Time	Temperature	Weight	Weight	Deriv. Weight		Fat substitute_2		Time	Temperature	Weight	Weight	Deriv. Weight		Fat substitute_3
	min	°C	mg	%	% / °C				min	°C	mg	%	% / °C				min	°C	mg	%	% / °C				min	°C	mg	%	% / °C	ABS			min	°C	mg	%	% / °C	ABS			min	°C	mg	%	% / °C	ABS
	0.41	19.09	14.226	99.942	0.0029869	0.0029869			0.29	25.34	21.625	99.954	-0.0179797	0.0179797			0.27	27.32	14.78	99.974	0.020333	0.020333			0.81	28.5	18.354	100.1	-0.00649951	0.00649951			0.28	23.48	17.656	100.124	-0.00723956	0.00723956			0.23	23.63	25.068	100.097	0.00836306	0.00836306
	0.41	19.1	14.226	99.942	-0.00365487	0.00365487			0.29	25.34	21.625	99.954	-0.0163329	0.0163329			0.28	27.32	14.78	99.974	-0.00881284	0.00881284			0.81	28.52	18.354	100.099	-0.00647743	0.00647743			0.28	23.48	17.656	100.124	-0.00721205	0.00721205			0.24	23.63	25.068	100.097	0.00836914	0.00836914
	0.41	19.12	14.226	99.942	-0.0037025	0.0037025			0.3	25.34	21.625	99.954	-0.0162947	0.0162947			0.28	27.32	14.78	99.974	-0.00831271	0.00831271			0.81	28.53	18.354	100.099	-0.00647857	0.00647857			0.28	23.48	17.656	100.124	-0.00718105	0.00718105			0.24	23.63	25.068	100.096	0.00837166	0.00837166
	0.41	19.13	14.226	99.942	-0.00377679	0.00377679			0.3	25.35	21.625	99.954	-0.0162566	0.0162566			0.28	27.33	14.78	99.974	-0.00822044	0.00822044			0.82	28.55	18.354	100.099	-0.00650096	0.00650096			0.28	23.48	17.656	100.124	-0.00714912	0.00714912			0.24	23.63	25.068	100.096	0.00835922	0.00835922
	0.41	19.14	14.226	99.942	-0.00387594	0.00387594			0.3	25.35	21.625	99.954	-0.0162186	0.0162186			0.28	27.33	14.78	99.974	-0.00834671	0.00834671			0.82	28.56	18.354	100.099	-0.00652927	0.00652927			0.28	23.49	17.656	100.124	-0.00711789	0.00711789			0.24	23.63	25.068	100.096	0.00833131	0.00833131
	0.42	19.15	14.226	99.942	-0.00398506	0.00398506			0.3	25.35	21.625	99.954	-0.0161805	0.0161805			0.28	27.33	14.779	99.974	-0.00839891	0.00839891			0.82	28.58	18.354	100.099	-0.00654274	0.00654274			0.28	23.49	17.656	100.123	-0.00708864	0.00708864			0.24	23.63	25.068	100.096	0.00829923	0.00829923
	0.42	19.16	14.226	99.942	-0.00408598	0.00408598			0.3	25.35	21.625	99.954	-0.0161425	0.0161425			0.28	27.33	14.78	99.974	-0.00818238	0.00818238			0.82	28.6	18.354	100.099	-0.00653196	0.00653196			0.29	23.49	17.656	100.123	-0.00706051	0.00706051			0.24	23.63	25.068	100.097	0.00827308	0.00827308
	0.42	19.17	14.226	99.942	-0.00416837	0.00416837			0.3	25.36	21.625	99.954	-0.0161045	0.0161045			0.29	27.33	14.78	99.974	-0.00772138	0.00772138			0.82	28.61	18.354	100.099	-0.00650549	0.00650549			0.29	23.49	17.656	100.123	-0.00703526	0.00703526			0.24	23.63	25.068	100.097	0.0082601	0.0082601
	0.42	19.18	14.226	99.942	-0.00423984	0.00423984			0.3	25.36	21.625	99.954	-0.0160665	0.0160665			0.29	27.34	14.78	99.974	-0.00718747	0.00718747			0.82	28.63	18.354	100.099	-0.00648228	0.00648228			0.29	23.49	17.656	100.124	-0.00701402	0.00701402			0.25	23.63	25.068	100.097	0.0082572	0.0082572
	0.42	19.2	14.226	99.942	-0.00430821	0.00430821			0.31	25.36	21.625	99.954	-0.0160286	0.0160286			0.29	27.34	14.78	99.974	-0.00679242	0.00679242			0.83	28.64	18.354	100.099	-0.00647975	0.00647975			0.29	23.49	17.656	100.124	-0.00699464	0.00699464			0.25	23.63	25.068	100.097	0.00825592	0.00825592
	0.43	19.21	14.226	99.942	-0.0043802	0.0043802			0.31	25.36	21.625	99.954	-0.0159907	0.0159907			0.29	27.34	14.78	99.974	-0.00662505	0.00662505			0.83	28.66	18.354	100.099	-0.00649989	0.00649989			0.29	23.5	17.656	100.124	-0.00697406	0.00697406			0.25	23.63	25.068	100.096	0.00824737	0.00824737
	0.43	19.22	14.226	99.941	-0.00446017	0.00446017			0.31	25.37	21.625	99.953	-0.0159529	0.0159529			0.29	27.34	14.779	99.973	-0.0066199	0.0066199			0.83	28.68	18.354	100.099	-0.00652941	0.00652941			0.29	23.5	17.656	100.123	-0.00694792	0.00694792			0.25	23.63	25.068	100.096	0.00822585	0.00822585
	0.43	19.23	14.226	99.941	-0.00454447	0.00454447			0.31	25.37	21.625	99.953	-0.0159152	0.0159152			0.29	27.35	14.779	99.973	-0.00662559	0.00662559			0.83	28.69	18.354	100.099	-0.00654764	0.00654764			0.3	23.5	17.656	100.123	-0.00691819	0.00691819			0.25	23.63	25.068	100.096	0.00819571	0.00819571
	0.43	19.24	14.226	99.941	-0.00463025	0.00463025			0.31	25.37	21.625	99.953	-0.0158775	0.0158775			0.3	27.35	14.779	99.973	-0.00650449	0.00650449			0.83	28.71	18.354	100.099	-0.00654254	0.00654254			0.3	23.5	17.656	100.123	-0.00688967	0.00688967			0.26	23.64	25.068	100.097	0.00816564	0.00816564
	0.43	19.26	14.226	99.941	-0.00471641	0.00471641			0.31	25.38	21.625	99.953	-0.0158399	0.0158399			0.3	27.35	14.779	99.974	-0.00622489	0.00622489			0.83	28.72	18.354	100.099	-0.00651805	0.00651805			0.3	23.5	17.656	100.123	-0.00686782	0.00686782			0.26	23.64	25.068	100.097	0.0081433	0.0081433
	0.43	19.27	14.226	99.942	-0.00479831	0.00479831			0.32	25.38	21.625	99.953	-0.0158024	0.0158024			0.3	27.35	14.78	99.974	-0.00586748	0.00586748			0.83	28.74	18.354	100.099	-0.00649203	0.00649203			0.3	23.51	17.656	100.123	-0.00685377	0.00685377			0.26	23.64	25.068	100.097	0.00813156	0.00813156
	0.44	19.28	14.226	99.941	-0.00487327	0.00487327			0.32	25.38	21.625	99.953	-0.0157649	0.0157649			0.3	27.36	14.78	99.974	-0.0055536	0.0055536			0.84	28.76	18.354	100.098	-0.00648298	0.00648298			0.3	23.51	17.656	100.123	-0.00684271	0.00684271			0.26	23.64	25.068	100.097	0.00812577	0.00812577
	0.44	19.3	14.226	99.941	-0.00494333	0.00494333			0.32	25.39	21.625	99.953	-0.0157274	0.0157274			0.3	27.36	14.779	99.974	-0.00536114	0.00536114			0.84	28.77	18.354	100.098	-0.00649754	0.00649754			0.3	23.51	17.656	100.123	-0.00682796	0.00682796			0.26	23.64	25.068	100.097	0.00811797	0.00811797
	0.44	19.31	14.226	99.941	-0.00501292	0.00501292			0.32	25.39	21.625	99.953	-0.0156901	0.0156901			0.3	27.36	14.779	99.973	-0.00528743	0.00528743			0.84	28.79	18.354	100.098	-0.00652435	0.00652435			0.3	23.51	17.656	100.123	-0.00680418	0.00680418			0.26	23.64	25.068	100.097	0.00810166	0.00810166
	0.44	19.32	14.226	99.941	-0.00508863	0.00508863			0.32	25.39	21.625	99.953	-0.0156529	0.0156529			0.3	27.37	14.779	99.973	-0.00525244	0.00525244			0.84	28.81	18.354	100.098	-0.00654561	0.00654561			0.31	23.52	17.656	100.123	-0.00677434	0.00677434			0.26	23.64	25.068	100.097	0.008074	0.008074
	0.44	19.33	14.226	99.941	-0.00517367	0.00517367			0.33	25.4	21.625	99.953	-0.0156157	0.0156157			0.31	27.37	14.779	99.973	-0.00516649	0.00516649			0.84	28.83	18.354	100.098	-0.00654737	0.00654737			0.31	23.52	17.656	100.123	-0.00674669	0.00674669			0.27	23.64	25.068	100.097	0.0080401	0.0080401
	0.44	19.35	14.226	99.941	-0.0052635	0.0052635			0.33	25.4	21.625	99.953	-0.0155787	0.0155787			0.31	27.37	14.779	99.973	-0.00498946	0.00498946			0.85	28.84	18.354	100.098	-0.00652863	0.00652863			0.31	23.52	17.656	100.123	-0.00672721	0.00672721			0.27	23.64	25.068	100.097	0.00800902	0.00800902
	0.45	19.36	14.226	99.941	-0.00535159	0.00535159			0.33	25.41	21.625	99.953	-0.0155417	0.0155417			0.31	27.38	14.779	99.974	-0.00474867	0.00474867			0.85	28.86	18.354	100.098	-0.00650277	0.00650277			0.31	23.53	17.656	100.123	-0.00671709	0.00671709			0.27	23.65	25.068	100.097	0.00798932	0.00798932
	0.45	19.38	14.226	99.941	-0.00543164	0.00543164			0.33	25.41	21.625	99.953	-0.0155049	0.0155049			0.31	27.38	14.779	99.974	-0.00451304	0.00451304			0.85	28.88	18.354	100.098	-0.00648671	0.00648671			0.31	23.53	17.656	100.123	-0.00670928	0.00670928			0.27	23.65	25.068	100.097	0.00798123	0.00798123
	0.45	19.39	14.226	99.941	-0.00550268	0.00550268			0.33	25.41	21.625	99.953	-0.015468	0.015468			0.31	27.38	14.779	99.974	-0.00434533	0.00434533			0.85	28.89	18.354	100.098	-0.00649125	0.00649125			0.31	23.53	17.656	100.123	-0.00669646	0.00669646			0.27	23.65	25.068	100.097	0.00797721	0.00797721
	0.45	19.4	14.226	99.941	-0.0055708	0.0055708			0.33	25.42	21.625	99.953	-0.0154314	0.0154314			0.31	27.39	14.779	99.973	-0.0042529	0.0042529			0.85	28.91	18.354	100.098	-0.00651301	0.00651301			0.32	23.53	17.656	100.123	-0.00667632	0.00667632			0.28	23.65	25.068	100.097	0.00796524	0.00796524
	0.45	19.42	14.226	99.94	-0.00564305	0.00564305			0.34	25.42	21.625	99.953	-0.0153947	0.0153947			0.32	27.39	14.779	99.973	-0.00419743	0.00419743			0.85	28.93	18.354	100.098	-0.00653713	0.00653713			0.32	23.54	17.656	100.123	-0.00665094	0.00665094			0.28	23.65	25.068	100.097	0.00793798	0.00793798
	0.45	19.43	14.226	99.94	-0.00572408	0.00572408			0.34	25.43	21.625	99.952	-0.0153583	0.0153583			0.32	27.4	14.779	99.973	-0.0041256	0.0041256			0.85	28.95	18.354	100.098	-0.0065473	0.0065473			0.32	23.54	17.656	100.123	-0.00662802	0.00662802			0.28	23.65	25.068	100.097	0.0079005	0.0079005
	0.45	19.45	14.226	99.94	-0.0058107	0.0058107			0.34	25.43	21.625	99.952	-0.0153219	0.0153219			0.32	27.4	14.779	99.973	-0.00400644	0.00400644			0.86	28.96	18.354	100.098	-0.00653792	0.00653792			0.32	23.54	17.656	100.123	-0.00661251	0.00661251			0.28	23.66	25.068	100.097	0.00786479	0.00786479
	0.46	19.46	14.226	99.94	-0.00589621	0.00589621			0.34	25.44	21.625	99.952	-0.0152855	0.0152855			0.32	27.4	14.779	99.973	-0.00384978	0.00384978			0.86	28.98	18.354	100.098	-0.00651583	0.00651583			0.32	23.55	17.656	100.123	-0.00660425	0.00660425			0.28	23.66	25.068	100.097	0.00784161	0.00784161
	0.46	19.47	14.226	99.94	-0.00597532	0.00597532			0.34	25.44	21.625	99.952	-0.0152495	0.0152495			0.32	27.41	14.779	99.973	-0.0036907	0.0036907			0.86	29	18.354	100.098	-0.00649586	0.00649586			0.33	23.55	17.656	100.123	-0.0065988	0.0065988			0.28	23.66	25.068	100.097	0.00783163	0.00783163
	0.46	19.49	14.226	99.94	-0.00604837	0.00604837			0.34	25.45	21.625	99.952	-0.0152138	0.0152138			0.33	27.41	14.779	99.974	-0.00356371	0.00356371			0.86	29.02	18.354	100.097	-0.00649258	0.00649258			0.33	23.56	17.656	100.123	-0.00658932	0.00658932			0.29	23.66	25.068	100.097	0.0078252	0.0078252
	0.46	19.5	14.226	99.94	-0.00612073	0.00612073			0.35	25.45	21.625	99.952	-0.0151787	0.0151787			0.33	27.42	14.779	99.973	-0.00347818	0.00347818			0.86	29.03	18.354	100.097	-0.00650825	0.00650825			0.33	23.56	17.656	100.123	-0.00657382	0.00657382			0.29	23.66	25.068	100.097	0.00781004	0.00781004
	0.46	19.52	14.226	99.94	-0.00619647	0.00619647			0.35	25.46	21.625	99.952	-0.0151445	0.0151445			0.33	27.42	14.779	99.973	-0.00341629	0.00341629			0.87	29.05	18.354	100.097	-0.00653409	0.00653409			0.33	23.56	17.656	100.123	-0.00655464	0.00655464			0.29	23.67	25.068	100.097	0.00778178	0.00778178
	0.46	19.53	14.226	99.94	-0.00627665	0.00627665			0.35	25.46	21.625	99.952	-0.015111	0.015111			0.33	27.43	14.779	99.973	-0.00335175	0.00335175			0.87	29.07	18.354	100.097	-0.00655437	0.00655437			0.33	23.57	17.656	100.123	-0.00653671	0.00653671			0.29	23.67	25.068	100.097	0.00774485	0.00774485
	0.47	19.55	14.225	99.94	-0.00635842	0.00635842			0.35	25.47	21.625	99.952	-0.0150783	0.0150783			0.33	27.43	14.779	99.973	-0.00326837	0.00326837			0.87	29.09	18.354	100.097	-0.00655407	0.00655407			0.33	23.57	17.656	100.123	-0.00652465	0.00652465			0.29	23.67	25.068	100.097	0.00770973	0.00770973
	0.47	19.56	14.225	99.94	-0.00643859	0.00643859			0.35	25.48	21.625	99.952	-0.015046	0.015046			0.33	27.44	14.779	99.973	-0.00317	0.00317			0.87	29.1	18.354	100.097	-0.00653507	0.00653507			0.34	23.58	17.656	100.123	-0.00651779	0.00651779			0.29	23.67	25.068	100.097	0.00768543	0.00768543
	0.47	19.58	14.225	99.94	-0.00651619	0.00651619			0.35	25.48	21.625	99.952	-0.0150139	0.0150139			0.34	27.44	14.779	99.974	-0.0030736	0.0030736			0.87	29.12	18.354	100.097	-0.00650946	0.00650946			0.34	23.58	17.656	100.123	-0.00651247	0.00651247			0.3	23.67	25.068	100.097	0.00767186	0.00767186
	0.47	19.59	14.225	99.94	-0.00659315	0.00659315			0.35	25.49	21.625	99.952	-0.0149818	0.0149818			0.34	27.45	14.78	99.974	-0.00299287	0.00299287			0.87	29.14	18.354	100.097	-0.00649545	0.00649545			0.34	23.59	17.656	100.123	-0.00650485	0.00650485			0.3	23.68	25.068	100.097	0.00766095	0.00766095
	0.47	19.61	14.225	99.939	-0.00667216	0.00667216			0.36	25.49	21.625	99.952	-0.0149496	0.0149496			0.34	27.45	14.779	99.974	-0.00293002	0.00293002			0.88	29.16	18.354	100.097	-0.00650555	0.00650555			0.34	23.59	17.656	100.124	-0.00649398	0.00649398			0.3	23.68	25.068	100.097	0.00764299	0.00764299
	0.48	19.62	14.225	99.939	-0.00675344	0.00675344	x		0.36	25.5	21.625	99.952	-0.0149172	0.0149172			0.34	27.46	14.779	99.973	-0.00287544	0.00287544			0.88	29.18	18.354	100.097	-0.00653277	0.00653277			0.34	23.6	17.656	100.123	-0.0064817	0.0064817			0.3	23.68	25.068	100.097	0.00761412	0.00761412
	0.48	19.64	14.225	99.939	-0.00683432	0.00683432	sd		0.36	25.51	21.625	99.951	-0.0148848	0.0148848			0.34	27.47	14.779	99.973	-0.00281859	0.00281859			0.88	29.2	18.354	100.097	-0.00656035	0.00656035			0.34	23.6	17.656	100.123	-0.0064703	0.0064703			0.3	23.68	25.068	100.097	0.00757855	0.00757855
	0.48	19.66	14.225	99.939	-0.00691175	0.00691175			0.36	25.51	21.625	99.951	-0.0148523	0.0148523			0.34	27.47	14.779	99.973	-0.00275754	0.00275754			0.88	29.21	18.354	100.097	-0.00656953	0.00656953			0.35	23.61	17.656	100.123	-0.00646083	0.00646083			0.3	23.69	25.068	100.097	0.00754458	0.00754458
	0.48	19.67	14.225	99.939	-0.00698536	0.00698536			0.36	25.52	21.625	99.951	-0.0148195	0.0148195			0.35	27.48	14.779	99.973	-0.00269943	0.00269943			0.88	29.23	18.354	100.097	-0.00655541	0.00655541			0.35	23.61	17.656	100.123	-0.00645268	0.00645268			0.3	23.69	25.068	100.097	0.0075178	0.0075178
	0.48	19.69	14.225	99.939	-0.00705887	0.00705887			0.36	25.53	21.625	99.951	-0.0147864	0.0147864			0.35	27.48	14.78	99.974	-0.0026517	0.0026517			0.88	29.25	18.354	100.097	-0.00652966	0.00652966			0.35	23.62	17.656	100.123	-0.00644649	0.00644649			0.31	23.69	25.068	100.097	0.00749698	0.00749698
	0.48	19.7	14.225	99.939	-0.00713673	0.00713673			0.37	25.54	21.625	99.951	-0.0147529	0.0147529			0.35	27.49	14.78	99.974	-0.00261417	0.00261417			0.88	29.27	18.354	100.096	-0.00651129	0.00651129			0.35	23.62	17.656	100.123	-0.00644115	0.00644115			0.31	23.7	25.068	100.097	0.00747753	0.00747753
	0.49	19.72	14.225	99.939	-0.00722106	0.00722106			0.37	25.54	21.625	99.951	-0.0147189	0.0147189			0.35	27.5	14.78	99.974	-0.0025784	0.0025784			0.89	29.29	18.354	100.096	-0.00651533	0.00651533			0.35	23.63	17.656	100.124	-0.0064363	0.0064363			0.31	23.7	25.068	100.097	0.00745514	0.00745514
	0.49	19.73	14.225	99.938	-0.00730823	0.00730823			0.37	25.55	21.625	99.951	-0.0146845	0.0146845			0.35	27.5	14.779	99.973	-0.00253623	0.00253623			0.89	29.31	18.354	100.096	-0.00654093	0.00654093			0.35	23.63	17.656	100.124	-0.00643128	0.00643128			0.31	23.7	25.068	100.097	0.0074276	0.0074276
	0.49	19.75	14.225	99.938	-0.00739077	0.00739077			0.37	25.56	21.625	99.951	-0.0146498	0.0146498			0.35	27.51	14.779	99.973	-0.00248867	0.00248867			0.89	29.32	18.354	100.096	-0.00657256	0.00657256			0.35	23.64	17.656	100.123	-0.0064256	0.0064256			0.31	23.71	25.068	100.097	0.00739682	0.00739682
	0.49	19.77	14.225	99.938	-0.00746383	0.00746383			0.37	25.57	21.625	99.951	-0.0146147	0.0146147			0.35	27.52	14.779	99.973	-0.0024458	0.0024458			0.89	29.34	18.354	100.096	-0.00659032	0.00659032			0.36	23.64	17.656	100.123	-0.00641937	0.00641937			0.31	23.71	25.068	100.097	0.00736476	0.00736476
	0.49	19.78	14.225	99.938	-0.00752957	0.00752957			0.38	25.57	21.625	99.951	-0.0145791	0.0145791			0.36	27.52	14.779	99.973	-0.00241816	0.00241816			0.89	29.36	18.354	100.096	-0.00658452	0.00658452			0.36	23.65	17.656	100.123	-0.00641279	0.00641279			0.32	23.71	25.068	100.097	0.00733375	0.00733375
	0.49	19.8	14.225	99.938	-0.00759631	0.00759631			0.38	25.58	21.625	99.951	-0.0145431	0.0145431			0.36	27.53	14.78	99.974	-0.00240723	0.00240723			0.9	29.38	18.354	100.096	-0.006561	0.006561			0.36	23.66	17.656	100.123	-0.00640735	0.00640735			0.32	23.72	25.068	100.097	0.00730555	0.00730555
	0.5	19.81	14.225	99.938	-0.00767311	0.00767311			0.38	25.59	21.625	99.951	-0.0145066	0.0145066			0.36	27.54	14.78	99.974	-0.00240254	0.00240254			0.9	29.4	18.354	100.096	-0.00653972	0.00653972			0.36	23.66	17.656	100.124	-0.0064044	0.0064044			0.32	23.72	25.068	100.097	0.00727942	0.00727942
	0.5	19.83	14.225	99.938	-0.00776105	0.00776105			0.38	25.6	21.625	99.951	-0.0144697	0.0144697			0.36	27.55	14.78	99.974	-0.00239061	0.00239061			0.9	29.42	18.354	100.096	-0.00653856	0.00653856			0.36	23.67	17.656	100.124	-0.00640488	0.00640488			0.32	23.72	25.068	100.097	0.00725418	0.00725418
	0.5	19.85	14.225	99.938	-0.00785328	0.00785328			0.38	25.61	21.625	99.951	-0.0144325	0.0144325			0.36	27.55	14.779	99.974	-0.00236578	0.00236578			0.9	29.44	18.354	100.095	-0.00656086	0.00656086			0.36	23.68	17.656	100.124	-0.00640618	0.00640618			0.32	23.73	25.068	100.097	0.00722865	0.00722865
	0.5	19.86	14.225	99.937	-0.00793879	0.00793879			0.38	25.61	21.625	99.951	-0.0143948	0.0143948			0.36	27.56	14.779	99.973	-0.00227486	0.00227486			0.9	29.46	18.354	100.095	-0.00659549	0.00659549			0.37	23.68	17.656	100.124	-0.00640534	0.00640534			0.33	23.73	25.068	100.097	0.00720028	0.00720028
	0.5	19.88	14.225	99.937	-0.00801076	0.00801076			0.39	25.62	21.625	99.951	-0.0143569	0.0143569			0.37	27.57	14.779	99.973	-0.00180936	0.00180936			0.9	29.47	18.354	100.095	-0.0066212	0.0066212			0.37	23.69	17.656	100.124	-0.00640079	0.00640079			0.33	23.73	25.068	100.098	0.00716862	0.00716862
	0.5	19.9	14.225	99.937	-0.00807222	0.00807222			0.39	25.63	21.625	99.95	-0.0143186	0.0143186			0.37	27.58	14.779	99.974	-0.00121719	0.00121719			0.9	29.49	18.354	100.095	-0.00662445	0.00662445			0.37	23.7	17.656	100.124	-0.00639455	0.00639455			0.33	23.74	25.068	100.098	0.00713389	0.00713389
	0.5	19.91	14.225	99.937	-0.00813347	0.00813347			0.39	25.64	21.625	99.95	-0.0142801	0.0142801			0.37	27.59	14.78	99.974	-0.000848409	0.000848409			0.91	29.51	18.354	100.095	-0.00660734	0.00660734			0.37	23.71	17.656	100.124	-0.00639041	0.00639041			0.33	23.74	25.068	100.098	0.00709898	0.00709898
	0.51	19.93	14.225	99.937	-0.00820668	0.00820668			0.39	25.65	21.624	99.95	-0.0142414	0.0142414			0.37	27.59	14.78	99.974	-0.000886001	0.000886001			0.91	29.53	18.354	100.095	-0.00658622	0.00658622			0.37	23.71	17.656	100.124	-0.0063917	0.0063917			0.33	23.75	25.068	100.098	0.0070678	0.0070678
	0.51	19.95	14.225	99.937	-0.00829572	0.00829572			0.39	25.66	21.624	99.95	-0.0142025	0.0142025			0.37	27.6	14.78	99.974	-0.00125399	0.00125399			0.91	29.55	18.353	100.095	-0.00658038	0.00658038			0.38	23.72	17.656	100.124	-0.00639779	0.00639779			0.33	23.75	25.068	100.098	0.00704064	0.00704064
	0.51	19.96	14.225	99.937	-0.00839251	0.00839251			0.39	25.67	21.624	99.95	-0.0141633	0.0141633			0.38	27.61	14.78	99.974	-0.00164456	0.00164456			0.91	29.57	18.353	100.095	-0.00659769	0.00659769			0.38	23.73	17.656	100.124	-0.00640451	0.00640451			0.34	23.76	25.068	100.098	0.00701564	0.00701564
	0.51	19.98	14.225	99.936	-0.00848401	0.00848401			0.4	25.68	21.624	99.95	-0.0141239	0.0141239			0.38	27.62	14.779	99.973	-0.00174854	0.00174854			0.91	29.59	18.353	100.095	-0.00663243	0.00663243			0.38	23.74	17.656	100.124	-0.00640758	0.00640758			0.34	23.76	25.068	100.098	0.00698786	0.00698786
	0.51	20	14.225	99.936	-0.00855935	0.00855935			0.4	25.69	21.624	99.95	-0.0140844	0.0140844			0.38	27.63	14.779	99.973	-0.00147853	0.00147853			0.92	29.61	18.353	100.095	-0.00666399	0.00666399			0.38	23.74	17.656	100.124	-0.00640542	0.00640542			0.34	23.77	25.068	100.098	0.00695463	0.00695463
	0.51	20.01	14.225	99.936	-0.00861954	0.00861954			0.4	25.7	21.624	99.95	-0.0140446	0.0140446			0.38	27.64	14.779	99.974	-0.00100181	0.00100181			0.92	29.63	18.353	100.095	-0.00667731	0.00667731			0.38	23.75	17.656	100.124	-0.00640209	0.00640209			0.34	23.77	25.068	100.098	0.00691654	0.00691654
	0.52	20.03	14.225	99.936	-0.00867572	0.00867572			0.4	25.71	21.624	99.95	-0.0140048	0.0140048			0.38	27.65	14.78	99.974	-0.000622791	0.000622791			0.92	29.65	18.353	100.095	-0.00666926	0.00666926			0.38	23.76	17.656	100.124	-0.00640285	0.00640285			0.34	23.78	25.068	100.098	0.00687751	0.00687751
	0.52	20.05	14.225	99.936	-0.00874251	0.00874251			0.4	25.72	21.624	99.95	-0.0139647	0.0139647			0.38	27.66	14.78	99.974	-0.00056772	0.00056772			0.92	29.66	18.353	100.094	-0.00665127	0.00665127			0.39	23.77	17.656	100.124	-0.00640989	0.00640989			0.34	23.78	25.068	100.098	0.00684246	0.00684246
	0.52	20.06	14.225	99.936	-0.00882884	0.00882884			0.4	25.73	21.624	99.95	-0.0139247	0.0139247			0.39	27.67	14.78	99.974	-0.000818158	0.000818158			0.92	29.68	18.353	100.094	-0.00664389	0.00664389			0.39	23.78	17.656	100.124	-0.00642098	0.00642098			0.35	23.79	25.068	100.098	0.00681281	0.00681281
	0.52	20.08	14.225	99.936	-0.00892948	0.00892948			0.4	25.74	21.624	99.95	-0.0138845	0.0138845			0.39	27.68	14.78	99.974	-0.00115451	0.00115451			0.92	29.7	18.353	100.094	-0.006657	0.006657			0.39	23.79	17.656	100.124	-0.00643092	0.00643092			0.35	23.79	25.068	100.098	0.00678592	0.00678592
	0.52	20.1	14.225	99.935	-0.0090413	0.0090413			0.41	25.75	21.624	99.95	-0.0138443	0.0138443			0.39	27.69	14.78	99.974	-0.00131146	0.00131146			0.93	29.72	18.353	100.094	-0.00668927	0.00668927			0.39	23.8	17.656	100.124	-0.00643642	0.00643642			0.35	23.8	25.068	100.098	0.00675655	0.00675655
	0.53	20.11	14.225	99.935	-0.00909488	0.00909488			0.41	25.76	21.624	99.95	-0.013804	0.013804			0.39	27.7	14.779	99.974	-0.00118029	0.00118029			0.93	29.74	18.353	100.094	-0.0067256	0.0067256			0.39	23.8	17.656	100.124	-0.00643813	0.00643813			0.35	23.8	25.068	100.098	0.00672146	0.00672146
	0.53	20.13	14.225	99.935	-0.00911415	0.00911415			0.41	25.77	21.624	99.949	-0.0137638	0.0137638			0.39	27.71	14.779	99.974	-0.000865213	0.000865213			0.93	29.76	18.353	100.094	-0.00674899	0.00674899			0.39	23.81	17.656	100.124	-0.00644002	0.00644002			0.35	23.81	25.068	100.098	0.00668131	0.00668131
	0.53	20.15	14.225	99.935	-0.00914821	0.00914821			0.41	25.79	21.624	99.949	-0.0137237	0.0137237			0.39	27.72	14.78	99.974	-0.000587114	0.000587114			0.93	29.78	18.353	100.094	-0.0067516	0.0067516			0.4	23.82	17.656	100.124	-0.00644625	0.00644625			0.35	23.81	25.068	100.098	0.00663996	0.00663996
	0.53	20.16	14.225	99.935	-0.00923353	0.00923353			0.41	25.8	21.624	99.949	-0.0136835	0.0136835			0.4	27.73	14.78	99.974	-0.000525211	0.000525211			0.93	29.8	18.353	100.094	-0.00673968	0.00673968			0.4	23.83	17.656	100.124	-0.00645743	0.00645743			0.35	23.82	25.068	100.098	0.00660207	0.00660207
	0.53	20.18	14.225	99.935	-0.00937159	0.00937159			0.41	25.81	21.624	99.949	-0.0136435	0.0136435			0.4	27.74	14.78	99.974	-0.000699697	0.000699697			0.93	29.82	18.353	100.093	-0.00673014	0.00673014			0.4	23.84	17.656	100.124	-0.00647088	0.00647088			0.36	23.83	25.068	100.099	0.00656875	0.00656875
	0.53	20.2	14.225	99.934	-0.0095281	0.0095281			0.42	25.82	21.624	99.949	-0.0136035	0.0136035			0.4	27.75	14.78	99.974	-0.000985332	0.000985332			0.93	29.84	18.353	100.093	-0.00673854	0.00673854			0.4	23.85	17.656	100.124	-0.00648274	0.00648274			0.36	23.83	25.068	100.099	0.00653823	0.00653823
	0.53	20.21	14.225	99.934	-0.00965329	0.00965329			0.42	25.83	21.624	99.949	-0.0135636	0.0135636			0.4	27.76	14.78	99.974	-0.00120381	0.00120381			0.94	29.86	18.353	100.093	-0.00676867	0.00676867			0.4	23.86	17.656	100.124	-0.00649145	0.00649145			0.36	23.84	25.068	100.099	0.00650646	0.00650646
	0.54	20.23	14.225	99.934	-0.00972125	0.00972125			0.42	25.84	21.624	99.949	-0.0135239	0.0135239			0.4	27.77	14.779	99.974	-0.00123279	0.00123279			0.94	29.88	18.353	100.093	-0.00680893	0.00680893			0.4	23.87	17.656	100.124	-0.00649865	0.00649865			0.36	23.85	25.068	100.099	0.00646991	0.00646991
	0.54	20.25	14.225	99.934	-0.00974267	0.00974267			0.42	25.86	21.624	99.949	-0.0134843	0.0134843			0.4	27.78	14.779	99.974	-0.00108678	0.00108678			0.94	29.9	18.353	100.093	-0.00684116	0.00684116			0.4	23.88	17.656	100.124	-0.00650679	0.00650679			0.36	23.85	25.068	100.099	0.0064289	0.0064289
	0.54	20.27	14.225	99.934	-0.00976289	0.00976289			0.42	25.87	21.624	99.949	-0.0134449	0.0134449			0.4	27.79	14.78	99.974	-0.000894099	0.000894099			0.94	29.92	18.353	100.093	-0.00685409	0.00685409			0.41	23.89	17.656	100.124	-0.00651732	0.00651732			0.36	23.86	25.068	100.099	0.00638617	0.00638617
	0.54	20.28	14.225	99.934	-0.00982628	0.00982628			0.43	25.88	21.624	99.949	-0.0134057	0.0134057			0.41	27.81	14.78	99.974	-0.000799649	0.000799649			0.94	29.93	18.353	100.093	-0.00684967	0.00684967			0.41	23.9	17.656	100.124	-0.00653039	0.00653039			0.37	23.87	25.068	100.099	0.00634546	0.00634546
	0.54	20.3	14.225	99.933	-0.0099446	0.0099446			0.43	25.89	21.624	99.949	-0.0133666	0.0133666			0.41	27.82	14.78	99.974	-0.000889425	0.000889425			0.95	29.95	18.353	100.093	-0.00684034	0.00684034			0.41	23.91	17.656	100.124	-0.00654451	0.00654451			0.37	23.87	25.068	100.099	0.00630854	0.00630854
	0.55	20.32	14.225	99.933	-0.0100917	0.0100917			0.43	25.91	21.624	99.949	-0.0133278	0.0133278			0.41	27.83	14.78	99.974	-0.00112759	0.00112759			0.95	29.97	18.353	100.092	-0.00684227	0.00684227			0.41	23.93	17.656	100.124	-0.00655877	0.00655877			0.37	23.88	25.068	100.099	0.00627409	0.00627409
	0.55	20.33	14.225	99.933	-0.0102177	0.0102177			0.43	25.92	21.624	99.948	-0.0132893	0.0132893			0.41	27.84	14.78	99.974	-0.00138837	0.00138837			0.95	29.99	18.353	100.092	-0.00686443	0.00686443			0.41	23.94	17.656	100.124	-0.00657225	0.00657225			0.37	23.89	25.068	100.099	0.0062391	0.0062391
	0.55	20.35	14.225	99.933	-0.0102874	0.0102874			0.43	25.93	21.624	99.948	-0.013251	0.013251			0.41	27.85	14.779	99.974	-0.00154216	0.00154216			0.95	30.01	18.353	100.092	-0.00690308	0.00690308			0.41	23.95	17.656	100.124	-0.00658524	0.00658524			0.37	23.9	25.068	100.099	0.00620122	0.00620122
	0.55	20.37	14.224	99.933	-0.0103082	0.0103082			0.43	25.95	21.624	99.948	-0.013213	0.013213			0.41	27.87	14.779	99.973	-0.00152504	0.00152504			0.95	30.03	18.353	100.092	-0.00694294	0.00694294			0.42	23.96	17.656	100.124	-0.0065985	0.0065985			0.38	23.9	25.068	100.099	0.00615968	0.00615968
	0.55	20.39	14.224	99.932	-0.0103185	0.0103185			0.44	25.96	21.624	99.948	-0.0131752	0.0131752			0.42	27.88	14.779	99.974	-0.00139116	0.00139116			0.95	30.05	18.353	100.092	-0.00696622	0.00696622			0.42	23.97	17.656	100.124	-0.00661213	0.00661213			0.38	23.91	25.068	100.099	0.00611624	0.00611624
	0.55	20.4	14.224	99.932	-0.0103658	0.0103658			0.44	25.97	21.624	99.948	-0.0131173	0.0131173			0.42	27.89	14.78	99.974	-0.00127694	0.00127694			0.95	30.07	18.353	100.092	-0.00696746	0.00696746			0.42	23.98	17.656	100.124	-0.00662662	0.00662662			0.38	23.92	25.068	100.099	0.00607326	0.00607326
	0.55	20.42	14.224	99.932	-0.0104688	0.0104688			0.44	25.99	21.624	99.948	-0.0130604	0.0130604			0.42	27.9	14.78	99.974	-0.00131572	0.00131572			0.96	30.09	18.353	100.092	-0.00695692	0.00695692			0.42	23.99	17.656	100.124	-0.00664215	0.00664215			0.38	23.93	25.068	100.099	0.00603218	0.00603218
	0.56	20.44	14.224	99.932	-0.010605	0.010605			0.44	26	21.624	99.948	-0.0130044	0.0130044			0.42	27.92	14.78	99.974	-0.0015441	0.0015441			0.96	30.11	18.353	100.092	-0.00695282	0.00695282			0.42	24.01	17.656	100.124	-0.00665874	0.00665874			0.38	23.94	25.068	100.099	0.00599319	0.00599319
	0.56	20.45	14.224	99.932	-0.0107299	0.0107299			0.44	26.01	21.624	99.948	-0.0129496	0.0129496			0.42	27.93	14.78	99.974	-0.00186074	0.00186074			0.96	30.13	18.353	100.091	-0.00696928	0.00696928			0.43	24.02	17.656	100.124	-0.00667606	0.00667606			0.38	23.94	25.068	100.099	0.00595488	0.00595488
	0.56	20.47	14.224	99.932	-0.0108079	0.0108079			0.44	26.03	21.624	99.948	-0.0128958	0.0128958			0.43	27.94	14.779	99.973	-0.00210713	0.00210713			0.96	30.15	18.353	100.091	-0.0070059	0.0070059			0.43	24.03	17.656	100.124	-0.00669306	0.00669306			0.39	23.95	25.068	100.099	0.00591548	0.00591548
	0.56	20.49	14.224	99.931	-0.0108359	0.0108359			0.45	26.04	21.624	99.947	-0.012843	0.012843			0.43	27.96	14.779	99.973	-0.00216562	0.00216562			0.96	30.17	18.353	100.091	-0.00704884	0.00704884			0.43	24.04	17.656	100.124	-0.00670923	0.00670923			0.39	23.96	25.068	100.099	0.00587393	0.00587393
	0.56	20.5	14.224	99.931	-0.0108443	0.0108443			0.45	26.06	21.624	99.947	-0.0127911	0.0127911			0.43	27.97	14.779	99.973	-0.00206212	0.00206212			0.97	30.18	18.353	100.091	-0.00707912	0.00707912			0.43	24.06	17.656	100.124	-0.00672492	0.00672492			0.39	23.97	25.068	100.1	0.00583006	0.00583006
	0.57	20.52	14.224	99.931	-0.0108765	0.0108765			0.45	26.07	21.624	99.947	-0.0127402	0.0127402			0.43	27.98	14.779	99.973	-0.00194152	0.00194152			0.97	30.2	18.353	100.091	-0.00708653	0.00708653			0.43	24.07	17.656	100.124	-0.00674088	0.00674088			0.39	23.98	25.068	100.1	0.00578468	0.00578468
	0.57	20.54	14.224	99.931	-0.0109583	0.0109583			0.45	26.08	21.624	99.947	-0.01269	0.01269			0.43	28	14.779	99.974	-0.00196109	0.00196109			0.97	30.22	18.353	100.091	-0.00707805	0.00707805			0.43	24.08	17.656	100.124	-0.00675806	0.00675806			0.39	23.99	25.068	100.1	0.00573919	0.00573919
	0.57	20.56	14.224	99.931	-0.0110786	0.0110786			0.45	26.1	21.624	99.947	-0.0126408	0.0126408			0.43	28.01	14.779	99.974	-0.00218172	0.00218172			0.97	30.24	18.353	100.091	-0.00707025	0.00707025			0.44	24.09	17.656	100.124	-0.00677664	0.00677664			0.39	24	25.068	100.1	0.00569502	0.00569502
	0.57	20.57	14.224	99.93	-0.0111985	0.0111985			0.45	26.11	21.624	99.947	-0.0125925	0.0125925			0.44	28.02	14.779	99.973	-0.00251459	0.00251459			0.97	30.26	18.353	100.09	-0.00708084	0.00708084			0.44	24.11	17.656	100.124	-0.0067959	0.0067959			0.4	24.01	25.068	100.1	0.00565249	0.00565249
	0.57	20.59	14.224	99.93	-0.0112813	0.0112813			0.45	26.13	21.624	99.947	-0.0125451	0.0125451			0.44	28.04	14.779	99.973	-0.00278966	0.00278966			0.97	30.28	18.353	100.09	-0.00711416	0.00711416			0.44	24.12	17.656	100.124	-0.00681467	0.00681467			0.4	24.02	25.068	100.1	0.005611	0.005611
	0.57	20.61	14.224	99.93	-0.0113166	0.0113166			0.46	26.14	21.624	99.947	-0.0124987	0.0124987			0.44	28.05	14.779	99.973	-0.00287994	0.00287994			0.98	30.3	18.353	100.09	-0.00715659	0.00715659			0.44	24.13	17.656	100.124	-0.00683239	0.00683239			0.4	24.03	25.068	100.1	0.00556889	0.00556889
	0.58	20.62	14.224	99.93	-0.0113315	0.0113315			0.46	26.16	21.624	99.946	-0.0124531	0.0124531			0.44	28.06	14.779	99.973	-0.0027995	0.0027995			0.98	30.32	18.353	100.09	-0.00719077	0.00719077			0.44	24.15	17.656	100.124	-0.00684944	0.00684944			0.4	24.04	25.068	100.1	0.00552423	0.00552423
	0.58	20.64	14.224	99.93	-0.0113643	0.0113643			0.46	26.17	21.624	99.946	-0.0124083	0.0124083			0.44	28.08	14.779	99.973	-0.00268239	0.00268239			0.98	30.34	18.353	100.09	-0.00720292	0.00720292			0.44	24.16	17.656	100.124	-0.00686676	0.00686676			0.4	24.05	25.068	100.1	0.00547687	0.00547687
	0.58	20.66	14.224	99.929	-0.0114375	0.0114375			0.46	26.19	21.624	99.946	-0.0123642	0.0123642			0.44	28.09	14.779	99.973	-0.00268844	0.00268844			0.98	30.36	18.353	100.09	-0.00719643	0.00719643			0.45	24.17	17.656	100.123	-0.00688501	0.00688501			0.4	24.06	25.068	100.1	0.00542818	0.00542818
	0.58	20.67	14.224	99.929	-0.0115465	0.0115465			0.46	26.2	21.624	99.946	-0.012321	0.012321			0.45	28.11	14.779	99.973	-0.00287804	0.00287804			0.98	30.38	18.353	100.09	-0.00718769	0.00718769			0.45	24.19	17.656	100.123	-0.00690401	0.00690401			0.4	24.07	25.068	100.1	0.00538081	0.00538081
	0.58	20.69	14.224	99.929	-0.0116604	0.0116604			0.46	26.22	21.624	99.946	-0.0122786	0.0122786			0.45	28.12	14.779	99.973	-0.00317822	0.00317822			0.98	30.39	18.352	100.089	-0.00719309	0.00719309			0.45	24.2	17.656	100.123	-0.00692315	0.00692315			0.41	24.08	25.068	100.1	0.00533625	0.00533625
	0.58	20.71	14.224	99.929	-0.0117486	0.0117486			0.47	26.23	21.624	99.946	-0.0122371	0.0122371			0.45	28.14	14.779	99.973	-0.00343915	0.00343915			0.98	30.41	18.352	100.089	-0.00722011	0.00722011			0.45	24.22	17.656	100.123	-0.00694186	0.00694186			0.41	24.09	25.069	100.1	0.00529363	0.00529363
	0.58	20.73	14.224	99.929	-0.011798	0.011798			0.47	26.25	21.623	99.946	-0.0121964	0.0121964			0.45	28.15	14.779	99.973	-0.00354453	0.00354453			0.99	30.43	18.352	100.089	-0.00725963	0.00725963			0.45	24.23	17.656	100.123	-0.00696009	0.00696009			0.41	24.1	25.069	100.1	0.00525032	0.00525032
	0.59	20.74	14.224	99.928	-0.0118217	0.0118217			0.47	26.26	21.623	99.946	-0.0121564	0.0121564			0.45	28.17	14.779	99.973	-0.00349747	0.00349747			0.99	30.45	18.352	100.089	-0.00729502	0.00729502			0.45	24.24	17.656	100.123	-0.00697825	0.00697825			0.41	24.11	25.069	100.1	0.00520404	0.00520404
	0.59	20.76	14.224	99.928	-0.0118485	0.0118485			0.47	26.28	21.623	99.945	-0.0121172	0.0121172			0.45	28.18	14.779	99.973	-0.00340424	0.00340424			0.99	30.47	18.352	100.089	-0.00731147	0.00731147			0.45	24.26	17.656	100.123	-0.00699669	0.00699669			0.41	24.12	25.069	100.1	0.00515447	0.00515447
	0.59	20.78	14.224	99.928	-0.011903	0.011903			0.47	26.29	21.623	99.945	-0.0120786	0.0120786			0.45	28.2	14.779	99.973	-0.00339956	0.00339956			0.99	30.49	18.352	100.089	-0.00730834	0.00730834			0.46	24.27	17.656	100.123	-0.00701527	0.00701527			0.41	24.14	25.069	100.101	0.00510384	0.00510384
	0.59	20.79	14.224	99.928	-0.0119906	0.0119906			0.48	26.31	21.623	99.945	-0.0120407	0.0120407			0.46	28.21	14.779	99.973	-0.00354286	0.00354286			0.99	30.51	18.352	100.089	-0.00729939	0.00729939			0.46	24.29	17.656	100.123	-0.00703363	0.00703363			0.42	24.15	25.069	100.101	0.00505482	0.00505482
	0.59	20.81	14.224	99.928	-0.0120908	0.0120908			0.48	26.33	21.623	99.945	-0.0120035	0.0120035			0.46	28.23	14.779	99.973	-0.00379287	0.00379287			1	30.53	18.352	100.088	-0.00729951	0.00729951			0.46	24.3	17.656	100.123	-0.00705148	0.00705148			0.42	24.16	25.069	100.101	0.00500874	0.00500874
	0.6	20.83	14.224	99.928	-0.0121763	0.0121763			0.48	26.34	21.623	99.945	-0.0119671	0.0119671			0.46	28.24	14.779	99.972	-0.00403862	0.00403862			1	30.54	18.352	100.088	-0.0073189	0.0073189			0.46	24.32	17.656	100.123	-0.00706907	0.00706907			0.42	24.17	25.069	100.101	0.00496457	0.00496457
	0.6	20.84	14.224	99.927	-0.0122302	0.0122302			0.48	26.36	21.623	99.945	-0.0119315	0.0119315			0.46	28.26	14.779	99.972	-0.00417689	0.00417689			1	30.56	18.352	100.088	-0.00735252	0.00735252			0.46	24.33	17.656	100.123	-0.00708684	0.00708684			0.42	24.18	25.069	100.101	0.00491961	0.00491961
	0.6	20.86	14.224	99.927	-0.0122567	0.0122567			0.48	26.37	21.623	99.945	-0.0118964	0.0118964			0.46	28.27	14.779	99.972	-0.00418799	0.00418799			1	30.58	18.352	100.088	-0.00738668	0.00738668			0.46	24.35	17.656	100.123	-0.00710512	0.00710512			0.42	24.19	25.069	100.101	0.00487217	0.00487217
	0.6	20.88	14.224	99.927	-0.0122786	0.0122786			0.48	26.39	21.623	99.944	-0.011862	0.011862			0.46	28.29	14.779	99.972	-0.00413177	0.00413177			1	30.6	18.352	100.088	-0.00740895	0.00740895			0.47	24.36	17.656	100.123	-0.00712358	0.00712358			0.43	24.21	25.069	100.101	0.00482237	0.00482237
	0.6	20.89	14.224	99.926	-0.0123176	0.0123176			0.49	26.41	21.623	99.944	-0.0118282	0.0118282			0.47	28.3	14.779	99.972	-0.0041189	0.0041189			1	30.62	18.352	100.088	-0.00741299	0.00741299			0.47	24.38	17.656	100.123	-0.00714149	0.00714149			0.43	24.22	25.069	100.101	0.00477193	0.00477193
	0.6	20.91	14.224	99.926	-0.0123837	0.0123837			0.49	26.42	21.623	99.944	-0.011795	0.011795			0.47	28.32	14.779	99.972	-0.00422368	0.00422368			1	30.64	18.352	100.088	-0.00740618	0.00740618			0.47	24.39	17.656	100.123	-0.00715837	0.00715837			0.43	24.23	25.069	100.101	0.00472285	0.00472285
	0.6	20.93	14.224	99.926	-0.0124688	0.0124688			0.49	26.44	21.623	99.944	-0.0117624	0.0117624			0.47	28.34	14.779	99.972	-0.00443839	0.00443839			1.01	30.66	18.352	100.087	-0.00740144	0.00740144			0.47	24.41	17.656	100.123	-0.00717432	0.00717432			0.43	24.24	25.069	100.101	0.0046758	0.0046758
	0.61	20.94	14.224	99.926	-0.0125516	0.0125516			0.49	26.46	21.623	99.944	-0.0117305	0.0117305			0.47	28.35	14.779	99.972	-0.00468544	0.00468544			1.01	30.67	18.352	100.087	-0.00741089	0.00741089			0.47	24.42	17.656	100.123	-0.00719013	0.00719013			0.43	24.26	25.069	100.101	0.00462974	0.00462974
	0.61	20.96	14.224	99.926	-0.0126122	0.0126122			0.49	26.47	21.623	99.944	-0.0116992	0.0116992			0.47	28.37	14.779	99.972	-0.00486294	0.00486294			1.01	30.69	18.352	100.087	-0.00743718	0.00743718			0.48	24.44	17.656	100.123	-0.00720665	0.00720665			0.43	24.27	25.069	100.101	0.00458324	0.00458324
	0.61	20.98	14.223	99.926	-0.0126442	0.0126442			0.49	26.49	21.623	99.944	-0.0116685	0.0116685			0.48	28.38	14.779	99.972	-0.004919	0.004919			1.01	30.71	18.352	100.087	-0.00746947	0.00746947			0.48	24.45	17.656	100.123	-0.00722387	0.00722387			0.44	24.28	25.069	100.101	0.0045354	0.0045354
	0.61	20.99	14.223	99.925	-0.0126623	0.0126623			0.5	26.5	21.623	99.943	-0.0116383	0.0116383			0.48	28.4	14.779	99.972	-0.00488707	0.00488707			1.01	30.73	18.352	100.087	-0.00749481	0.00749481			0.48	24.47	17.656	100.122	-0.00724121	0.00724121			0.44	24.3	25.069	100.101	0.00448643	0.00448643
	0.61	21.01	14.223	99.925	-0.0126881	0.0126881			0.5	26.52	21.623	99.943	-0.0116086	0.0116086			0.48	28.42	14.779	99.972	-0.00485756	0.00485756			1.02	30.75	18.352	100.087	-0.00750317	0.00750317			0.48	24.48	17.656	100.122	-0.00725754	0.00725754			0.44	24.31	25.069	100.101	0.00443746	0.00443746
	0.62	21.03	14.223	99.925	-0.0127375	0.0127375			0.5	26.54	21.623	99.943	-0.0115795	0.0115795			0.48	28.43	14.779	99.972	-0.00491641	0.00491641			1.02	30.77	18.352	100.087	-0.00749589	0.00749589			0.48	24.5	17.656	100.122	-0.00727243	0.00727243			0.44	24.32	25.069	100.101	0.00438916	0.00438916
	0.62	21.04	14.223	99.925	-0.0128095	0.0128095			0.5	26.55	21.623	99.943	-0.0115508	0.0115508			0.48	28.45	14.779	99.971	-0.00509003	0.00509003			1.02	30.78	18.352	100.086	-0.00748613	0.00748613			0.48	24.52	17.656	100.122	-0.00728628	0.00728628			0.44	24.34	25.069	100.101	0.00434174	0.00434174
	0.62	21.06	14.223	99.925	-0.012886	0.012886			0.5	26.57	21.623	99.943	-0.0115227	0.0115227			0.48	28.46	14.779	99.971	-0.00531965	0.00531965			1.02	30.8	18.352	100.086	-0.00748597	0.00748597			0.49	24.53	17.656	100.122	-0.0073	0.0073			0.44	24.35	25.069	100.101	0.0042947	0.0042947
	0.62	21.07	14.223	99.924	-0.0129466	0.0129466			0.5	26.59	21.623	99.943	-0.0114951	0.0114951			0.49	28.48	14.779	99.971	-0.00550931	0.00550931			1.02	30.82	18.352	100.086	-0.0075035	0.0075035			0.49	24.55	17.656	100.122	-0.00731437	0.00731437			0.45	24.36	25.069	100.101	0.00424747	0.00424747
	0.62	21.09	14.223	99.924	-0.0129808	0.0129808			0.5	26.6	21.623	99.943	-0.011468	0.011468			0.49	28.5	14.779	99.971	-0.00559155	0.00559155			1.02	30.84	18.352	100.086	-0.00753317	0.00753317			0.49	24.56	17.656	100.122	-0.00732934	0.00732934			0.45	24.38	25.069	100.101	0.00419997	0.00419997
	0.62	21.11	14.223	99.924	-0.0129942	0.0129942			0.51	26.62	21.623	99.942	-0.0114414	0.0114414			0.49	28.51	14.779	99.971	-0.00557411	0.00557411			1.03	30.86	18.352	100.086	-0.00755997	0.00755997			0.49	24.58	17.656	100.122	-0.00734441	0.00734441			0.45	24.39	25.069	100.101	0.0041524	0.0041524
	0.63	21.12	14.223	99.924	-0.013006	0.013006			0.51	26.64	21.623	99.942	-0.0114152	0.0114152			0.49	28.53	14.779	99.971	-0.00553442	0.00553442			1.03	30.87	18.352	100.086	-0.00757295	0.00757295			0.49	24.6	17.656	100.122	-0.0073587	0.0073587			0.45	24.41	25.069	100.101	0.00410509	0.00410509
	0.63	21.14	14.223	99.923	-0.0130354	0.0130354			0.51	26.66	21.623	99.942	-0.0113894	0.0113894			0.49	28.55	14.779	99.971	-0.00556711	0.00556711			1.03	30.89	18.352	100.086	-0.00756788	0.00756788			0.49	24.61	17.656	100.122	-0.00737187	0.00737187			0.45	24.42	25.069	100.101	0.00405819	0.00405819
	0.63	21.16	14.223	99.923	-0.013089	0.013089			0.51	26.67	21.623	99.942	-0.011364	0.011364			0.49	28.56	14.779	99.971	-0.00570839	0.00570839			1.03	30.91	18.352	100.085	-0.00755521	0.00755521			0.5	24.63	17.656	100.122	-0.00738409	0.00738409			0.45	24.43	25.069	100.102	0.00401157	0.00401157
	0.63	21.17	14.223	99.923	-0.0131555	0.0131555			0.51	26.69	21.623	99.942	-0.0113392	0.0113392			0.5	28.58	14.779	99.971	-0.00591868	0.00591868			1.03	30.93	18.352	100.085	-0.00754901	0.00754901			0.5	24.64	17.656	100.121	-0.00739578	0.00739578			0.45	24.45	25.069	100.102	0.00396499	0.00396499
	0.63	21.19	14.223	99.923	-0.0132152	0.0132152			0.51	26.71	21.623	99.942	-0.0113148	0.0113148			0.5	28.6	14.779	99.971	-0.00611252	0.00611252			1.03	30.95	18.352	100.085	-0.00755831	0.00755831			0.5	24.66	17.656	100.121	-0.00740745	0.00740745			0.46	24.46	25.069	100.102	0.0039183	0.0039183
	0.63	21.2	14.223	99.923	-0.0132503	0.0132503			0.52	26.72	21.623	99.941	-0.0112909	0.0112909			0.5	28.61	14.779	99.97	-0.00621754	0.00621754			1.03	30.96	18.352	100.085	-0.00758164	0.00758164			0.5	24.68	17.656	100.121	-0.00741943	0.00741943			0.46	24.48	25.069	100.101	0.00387169	0.00387169
	0.63	21.22	14.223	99.922	-0.0132616	0.0132616			0.52	26.74	21.623	99.941	-0.0112675	0.0112675			0.5	28.63	14.779	99.97	-0.00622585	0.00622585			1.04	30.98	18.352	100.085	-0.00760741	0.00760741			0.5	24.69	17.656	100.121	-0.00743179	0.00743179			0.46	24.49	25.069	100.101	0.00382549	0.00382549
	0.64	21.24	14.223	99.922	-0.0132673	0.0132673			0.52	26.76	21.622	99.941	-0.0112444	0.0112444			0.5	28.65	14.779	99.97	-0.00619381	0.00619381			1.04	31	18.352	100.085	-0.00762194	0.00762194			0.5	24.71	17.656	100.121	-0.00744445	0.00744445			0.46	24.51	25.069	100.102	0.00378013	0.00378013
	0.64	21.25	14.223	99.922	-0.0132869	0.0132869			0.52	26.77	21.622	99.941	-0.0112218	0.0112218			0.5	28.66	14.779	99.97	-0.00620441	0.00620441			1.04	31.02	18.352	100.084	-0.00761903	0.00761903			0.5	24.73	17.656	100.121	-0.00745689	0.00745689			0.46	24.52	25.069	100.102	0.00373555	0.00373555
	0.64	21.27	14.223	99.922	-0.0133266	0.0133266			0.52	26.79	21.622	99.941	-0.0111996	0.0111996			0.5	28.68	14.779	99.97	-0.00630767	0.00630767			1.04	31.03	18.352	100.084	-0.00760477	0.00760477			0.51	24.74	17.656	100.121	-0.00746824	0.00746824			0.46	24.54	25.069	100.102	0.0036912	0.0036912
	0.64	21.28	14.223	99.921	-0.0133776	0.0133776			0.53	26.81	21.622	99.941	-0.0111778	0.0111778			0.51	28.7	14.779	99.97	-0.00648682	0.00648682			1.04	31.05	18.351	100.084	-0.00759159	0.00759159			0.51	24.76	17.656	100.121	-0.00747805	0.00747805			0.47	24.55	25.069	100.102	0.00364648	0.00364648
	0.64	21.3	14.223	99.921	-0.013424	0.013424			0.53	26.83	21.622	99.94	-0.0111564	0.0111564			0.51	28.71	14.779	99.97	-0.00667513	0.00667513			1.05	31.07	18.351	100.084	-0.00759352	0.00759352			0.51	24.78	17.655	100.121	-0.00748669	0.00748669			0.47	24.57	25.069	100.102	0.00360115	0.00360115
	0.65	21.32	14.223	99.921	-0.0134524	0.0134524			0.53	26.84	21.622	99.94	-0.0111354	0.0111354			0.51	28.73	14.779	99.969	-0.00679807	0.00679807			1.05	31.09	18.351	100.084	-0.0076109	0.0076109			0.51	24.79	17.655	100.121	-0.00749529	0.00749529			0.47	24.58	25.069	100.102	0.00355568	0.00355568
	0.65	21.33	14.223	99.921	-0.0134636	0.0134636			0.53	26.86	21.622	99.94	-0.0111147	0.0111147			0.51	28.75	14.779	99.969	-0.00682732	0.00682732			1.05	31.1	18.351	100.083	-0.0076351	0.0076351			0.51	24.81	17.655	100.121	-0.00750509	0.00750509			0.47	24.6	25.069	100.102	0.00351106	0.00351106
	0.65	21.35	14.223	99.92	-0.0134683	0.0134683			0.53	26.88	21.622	99.94	-0.0110944	0.0110944			0.51	28.76	14.779	99.969	-0.00680157	0.00680157			1.05	31.12	18.351	100.083	-0.00765245	0.00765245			0.51	24.83	17.655	100.12	-0.0075163	0.0075163			0.47	24.61	25.069	100.102	0.00346794	0.00346794
	0.65	21.36	14.223	99.92	-0.0134767	0.0134767			0.53	26.89	21.622	99.94	-0.0110745	0.0110745			0.51	28.78	14.779	99.969	-0.00679107	0.00679107			1.05	31.14	18.351	100.083	-0.00765299	0.00765299			0.52	24.84	17.655	100.12	-0.00752773	0.00752773			0.48	24.63	25.069	100.102	0.00342643	0.00342643
	0.65	21.38	14.223	99.92	-0.0134958	0.0134958			0.53	26.91	21.622	99.94	-0.0110548	0.0110548			0.52	28.8	14.779	99.969	-0.00685903	0.00685903			1.05	31.16	18.351	100.083	-0.00763994	0.00763994			0.52	24.86	17.655	100.12	-0.00753738	0.00753738			0.48	24.65	25.069	100.102	0.00338544	0.00338544
	0.65	21.39	14.223	99.92	-0.0135221	0.0135221			0.54	26.93	21.622	99.939	-0.0110355	0.0110355			0.52	28.82	14.779	99.969	-0.00701122	0.00701122			1.05	31.17	18.351	100.083	-0.0076251	0.0076251			0.52	24.88	17.655	100.12	-0.0075443	0.0075443			0.48	24.66	25.069	100.102	0.00334351	0.00334351
	0.65	21.41	14.223	99.92	-0.0135466	0.0135466			0.54	26.95	21.622	99.939	-0.0110165	0.0110165			0.52	28.83	14.779	99.969	-0.00719318	0.00719318			1.06	31.19	18.351	100.083	-0.00762221	0.00762221			0.52	24.89	17.655	100.12	-0.00754912	0.00754912			0.48	24.68	25.069	100.102	0.00330013	0.00330013
	0.66	21.43	14.223	99.919	-0.013567	0.013567			0.54	26.96	21.622	99.939	-0.0109979	0.0109979			0.52	28.85	14.779	99.969	-0.00732858	0.00732858			1.06	31.21	18.351	100.083	-0.00763542	0.00763542			0.52	24.91	17.655	100.12	-0.00755464	0.00755464			0.48	24.69	25.069	100.102	0.00325613	0.00325613
	0.66	21.44	14.223	99.919	-0.0135789	0.0135789			0.54	26.98	21.622	99.939	-0.0109796	0.0109796			0.52	28.87	14.779	99.968	-0.007371	0.007371			1.06	31.22	18.351	100.082	-0.00765727	0.00765727			0.53	24.93	17.655	100.12	-0.007563	0.007563			0.48	24.71	25.069	100.102	0.00321343	0.00321343
	0.66	21.46	14.223	99.919	-0.0135815	0.0135815			0.54	27	21.622	99.939	-0.0109615	0.0109615			0.53	28.88	14.779	99.968	-0.00734083	0.00734083			1.06	31.24	18.351	100.082	-0.00767452	0.00767452			0.53	24.94	17.655	100.12	-0.00757424	0.00757424			0.49	24.72	25.069	100.102	0.0031733	0.0031733
	0.66	21.47	14.222	99.919	-0.0135797	0.0135797			0.55	27.01	21.622	99.939	-0.0109438	0.0109438			0.53	28.9	14.779	99.968	-0.00730771	0.00730771			1.06	31.26	18.351	100.082	-0.00767753	0.00767753			0.53	24.96	17.655	100.12	-0.00758573	0.00758573			0.49	24.74	25.069	100.102	0.00313551	0.00313551
	0.66	21.49	14.222	99.918	-0.013578	0.013578			0.55	27.03	21.622	99.938	-0.0109263	0.0109263			0.53	28.92	14.779	99.968	-0.00734547	0.00734547			1.07	31.28	18.351	100.082	-0.00766622	0.00766622			0.53	24.98	17.655	100.119	-0.00759404	0.00759404			0.49	24.76	25.069	100.102	0.00309847	0.00309847
	0.67	21.5	14.222	99.918	-0.0135811	0.0135811			0.55	27.05	21.622	99.938	-0.0109091	0.0109091			0.53	28.94	14.779	99.968	-0.00747374	0.00747374			1.07	31.29	18.351	100.082	-0.00764993	0.00764993			0.53	25	17.655	100.119	-0.00759835	0.00759835			0.49	24.77	25.069	100.102	0.00305998	0.00305998
	0.67	21.52	14.222	99.918	-0.0135922	0.0135922			0.55	27.07	21.622	99.938	-0.0108921	0.0108921			0.53	28.95	14.779	99.968	-0.0076462	0.0076462			1.07	31.31	18.351	100.082	-0.00764086	0.00764086			0.53	25.01	17.655	100.119	-0.00760082	0.00760082			0.49	24.79	25.069	100.102	0.00301925	0.00301925
	0.67	21.53	14.222	99.918	-0.0136071	0.0136071			0.55	27.08	21.622	99.938	-0.0108755	0.0108755			0.53	28.97	14.779	99.968	-0.00778646	0.00778646			1.07	31.33	18.351	100.081	-0.00764585	0.00764585			0.53	25.03	17.655	100.119	-0.00760517	0.00760517			0.49	24.81	25.069	100.102	0.00297735	0.00297735
	0.67	21.55	14.222	99.918	-0.0136201	0.0136201			0.55	27.1	21.622	99.938	-0.0108591	0.0108591			0.53	28.99	14.779	99.968	-0.0078414	0.0078414			1.07	31.34	18.351	100.081	-0.00766204	0.00766204			0.54	25.05	17.655	100.119	-0.00761292	0.00761292			0.5	24.82	25.069	100.102	0.00293659	0.00293659
	0.67	21.56	14.222	99.917	-0.0136242	0.0136242			0.55	27.12	21.622	99.938	-0.010843	0.010843			0.54	29	14.779	99.967	-0.00781977	0.00781977			1.07	31.36	18.351	100.081	-0.00767882	0.00767882			0.54	25.06	17.655	100.119	-0.00762295	0.00762295			0.5	24.84	25.069	100.102	0.00289897	0.00289897
	0.67	21.58	14.222	99.917	-0.0136141	0.0136141			0.56	27.14	21.622	99.937	-0.0108271	0.0108271			0.54	29.02	14.779	99.967	-0.00778447	0.00778447			1.08	31.38	18.351	100.081	-0.00768591	0.00768591			0.54	25.08	17.655	100.119	-0.00763183	0.00763183			0.5	24.85	25.069	100.102	0.00286429	0.00286429
	0.68	21.6	14.222	99.917	-0.0135949	0.0135949			0.56	27.15	21.622	99.937	-0.0108114	0.0108114			0.54	29.04	14.779	99.967	-0.00780768	0.00780768			1.08	31.39	18.351	100.081	-0.00767942	0.00767942			0.54	25.1	17.655	100.119	-0.00763724	0.00763724			0.5	24.87	25.069	100.102	0.00283066	0.00283066
	0.68	21.61	14.222	99.917	-0.0135774	0.0135774			0.56	27.17	21.622	99.937	-0.010796	0.010796			0.54	29.06	14.779	99.967	-0.00791597	0.00791597			1.08	31.41	18.351	100.081	-0.0076641	0.0076641			0.54	25.11	17.655	100.118	-0.00763961	0.00763961			0.5	24.89	25.069	100.102	0.00279532	0.00279532
	0.68	21.63	14.222	99.917	-0.0135744	0.0135744			0.56	27.19	21.622	99.937	-0.0107808	0.0107808			0.54	29.07	14.779	99.967	-0.00807508	0.00807508			1.08	31.43	18.351	100.081	-0.00765168	0.00765168			0.55	25.13	17.655	100.118	-0.00764146	0.00764146			0.5	24.9	25.069	100.102	0.0027572	0.0027572
	0.68	21.64	14.222	99.916	-0.0135878	0.0135878			0.56	27.2	21.622	99.937	-0.0107658	0.0107658			0.55	29.09	14.778	99.967	-0.00821461	0.00821461			1.08	31.44	18.351	100.08	-0.0076498	0.0076498			0.55	25.15	17.655	100.118	-0.00764534	0.00764534			0.5	24.92	25.069	100.102	0.00271738	0.00271738
	0.68	21.66	14.222	99.916	-0.0136048	0.0136048			0.57	27.22	21.621	99.936	-0.0107511	0.0107511			0.55	29.11	14.778	99.967	-0.00828055	0.00828055			1.08	31.46	18.351	100.08	-0.00765921	0.00765921			0.55	25.17	17.655	100.118	-0.00765201	0.00765201			0.51	24.94	25.069	100.102	0.00267878	0.00267878
	0.68	21.67	14.222	99.916	-0.0136076	0.0136076			0.57	27.24	21.621	99.936	-0.0107366	0.0107366			0.55	29.12	14.778	99.966	-0.00827286	0.00827286			1.08	31.47	18.351	100.08	-0.00767326	0.00767326			0.55	25.18	17.655	100.118	-0.00779794	0.00779794			0.51	24.95	25.069	100.102	0.00264371	0.00264371
	0.68	21.69	14.222	99.915	-0.0135851	0.0135851			0.57	27.26	21.621	99.936	-0.0107223	0.0107223			0.55	29.14	14.778	99.966	-0.00824008	0.00824008			1.09	31.49	18.351	100.08	-0.00767945	0.00767945			0.55	25.2	17.655	100.118	-0.00773364	0.00773364			0.51	24.97	25.069	100.102	0.00261183	0.00261183
	0.69	21.7	14.222	99.915	-0.0135455	0.0135455			0.57	27.27	21.621	99.936	-0.0107081	0.0107081			0.55	29.16	14.778	99.966	-0.0082457	0.0082457			1.09	31.51	18.351	100.08	-0.0076695	0.0076695			0.55	25.22	17.655	100.118	-0.00743217	0.00743217			0.51	24.99	25.069	100.102	0.00258112	0.00258112
	0.69	21.72	14.222	99.915	-0.0135054	0.0135054			0.57	27.29	21.621	99.936	-0.0106942	0.0106942			0.55	29.18	14.778	99.966	-0.00832125	0.00832125			1.09	31.52	18.351	100.08	-0.00764463	0.00764463			0.55	25.23	17.655	100.117	-0.00702742	0.00702742			0.51	25	25.069	100.102	0.00254901	0.00254901
	0.69	21.73	14.222	99.915	-0.0134824	0.0134824			0.57	27.31	21.621	99.936	-0.0106804	0.0106804			0.55	29.19	14.778	99.966	-0.00844815	0.00844815			1.09	31.54	18.351	100.079	-0.00761735	0.00761735			0.56	25.25	17.655	100.117	-0.00672517	0.00672517			0.51	25.02	25.069	100.102	0.00251409	0.00251409
	0.69	21.74	14.222	99.915	-0.0134802	0.0134802			0.58	27.32	21.621	99.935	-0.010667	0.010667			0.56	29.21	14.778	99.966	-0.0085765	0.0085765			1.09	31.56	18.351	100.079	-0.00760218	0.00760218			0.56	25.27	17.655	100.117	-0.00667084	0.00667084			0.52	25.04	25.069	100.102	0.00247745	0.00247745
	0.69	21.76	14.222	99.914	-0.013486	0.013486			0.58	27.34	21.621	99.935	-0.0106537	0.0106537			0.56	29.23	14.778	99.966	-0.0086557	0.0086557			1.09	31.57	18.351	100.079	-0.0076058	0.0076058			0.56	25.29	17.655	100.117	-0.00682629	0.00682629			0.52	25.05	25.069	100.102	0.00244178	0.00244178
	0.7	21.77	14.222	99.914	-0.0134804	0.0134804			0.58	27.36	21.621	99.935	-0.0106406	0.0106406			0.56	29.24	14.778	99.965	-0.00867098	0.00867098			1.1	31.59	18.351	100.079	-0.00762269	0.00762269			0.56	25.3	17.655	100.117	-0.00701384	0.00701384			0.52	25.07	25.069	100.102	0.00240914	0.00240914
	0.7	21.79	14.222	99.914	-0.0134495	0.0134495			0.58	27.38	21.621	99.935	-0.0106276	0.0106276			0.56	29.26	14.778	99.965	-0.00865083	0.00865083			1.1	31.6	18.351	100.079	-0.00764077	0.00764077			0.56	25.32	17.655	100.117	-0.00704726	0.00704726			0.52	25.09	25.069	100.102	0.00237947	0.00237947
	0.7	21.8	14.222	99.914	-0.0133978	0.0133978			0.58	27.39	21.621	99.935	-0.0106148	0.0106148			0.56	29.28	14.778	99.965	-0.00864471	0.00864471			1.1	31.62	18.35	100.079	-0.00765	0.00765			0.57	25.34	17.655	100.117	-0.00685091	0.00685091			0.52	25.11	25.069	100.102	0.00235103	0.00235103
	0.7	21.82	14.222	99.913	-0.0133443	0.0133443			0.58	27.41	21.621	99.934	-0.0106021	0.0106021			0.57	29.29	14.778	99.965	-0.00869183	0.00869183			1.1	31.64	18.35	100.079	-0.00764599	0.00764599			0.57	25.35	17.655	100.116	-0.00653313	0.00653313			0.53	25.12	25.069	100.102	0.0023213	0.0023213
	0.7	21.83	14.222	99.913	-0.0133093	0.0133093			0.58	27.43	21.621	99.934	-0.0105896	0.0105896			0.57	29.31	14.778	99.965	-0.00879685	0.00879685			1.1	31.65	18.35	100.078	-0.0076355	0.0076355			0.57	25.37	17.655	100.116	-0.00627989	0.00627989			0.53	25.14	25.069	100.102	0.00228966	0.00228966
	0.7	21.85	14.222	99.913	-0.0132978	0.0132978			0.59	27.44	21.621	99.934	-0.0105772	0.0105772			0.57	29.33	14.778	99.965	-0.00892318	0.00892318			1.11	31.67	18.35	100.078	-0.00762919	0.00762919			0.57	25.39	17.655	100.116	-0.00622499	0.00622499			0.53	25.16	25.069	100.102	0.00225708	0.00225708
	0.7	21.86	14.222	99.913	-0.0132983	0.0132983			0.59	27.46	21.621	99.934	-0.010565	0.010565			0.57	29.35	14.778	99.965	-0.00902228	0.00902228			1.11	31.68	18.35	100.078	-0.00763506	0.00763506			0.57	25.4	17.655	100.116	-0.00636701	0.00636701			0.53	25.17	25.069	100.102	0.00222482	0.00222482
	0.71	21.88	14.222	99.913	-0.0132902	0.0132902			0.59	27.48	21.621	99.934	-0.0105529	0.0105529			0.57	29.36	14.778	99.964	-0.00906297	0.00906297			1.11	31.7	18.35	100.078	-0.00765284	0.00765284			0.57	25.42	17.655	100.116	-0.00654662	0.00654662			0.53	25.19	25.069	100.102	0.00219428	0.00219428
	0.71	21.89	14.222	99.912	-0.0132585	0.0132585			0.59	27.49	21.621	99.933	-0.0105409	0.0105409			0.57	29.38	14.778	99.964	-0.00905151	0.00905151			1.11	31.71	18.35	100.078	-0.00767186	0.00767186			0.58	25.44	17.655	100.116	-0.00659846	0.00659846			0.53	25.21	25.069	100.101	0.00216568	0.00216568
	0.71	21.91	14.222	99.912	-0.0132017	0.0132017			0.59	27.51	21.621	99.933	-0.010529	0.010529			0.58	29.4	14.778	99.964	-0.0090277	0.0090277			1.11	31.73	18.35	100.077	-0.00768313	0.00768313			0.58	25.46	17.655	100.116	-0.00646277	0.00646277			0.53	25.22	25.069	100.101	0.00213848	0.00213848
	0.71	21.92	14.222	99.912	-0.0131372	0.0131372			0.6	27.53	21.621	99.933	-0.0105172	0.0105172			0.58	29.41	14.778	99.964	-0.00904027	0.00904027			1.11	31.75	18.35	100.077	-0.0076804	0.0076804			0.58	25.47	17.655	100.115	-0.00622248	0.00622248			0.54	25.24	25.069	100.102	0.00211169	0.00211169
	0.71	21.93	14.222	99.912	-0.0130867	0.0130867			0.6	27.54	21.621	99.933	-0.0105056	0.0105056			0.58	29.43	14.778	99.964	-0.00911144	0.00911144			1.12	31.76	18.35	100.077	-0.00766749	0.00766749			0.58	25.49	17.655	100.115	-0.00604139	0.00604139			0.54	25.26	25.069	100.102	0.00208412	0.00208412
	0.72	21.95	14.221	99.912	-0.0130616	0.0130616			0.6	27.56	21.621	99.933	-0.0104941	0.0104941			0.58	29.45	14.778	99.964	-0.00922123	0.00922123			1.12	31.78	18.35	100.077	-0.00765518	0.00765518			0.58	25.51	17.655	100.115	-0.0060239	0.0060239			0.54	25.28	25.069	100.102	0.0020553	0.0020553
	0.72	21.96	14.221	99.911	-0.013057	0.013057			0.6	27.58	21.621	99.933	-0.0104828	0.0104828			0.58	29.46	14.778	99.963	-0.00932035	0.00932035			1.12	31.79	18.35	100.077	-0.00765218	0.00765218			0.58	25.52	17.654	100.115	-0.00613818	0.00613818			0.54	25.29	25.069	100.101	0.0018987	0.0018987
	0.72	21.98	14.221	99.911	-0.0130499	0.0130499			0.6	27.59	21.621	99.932	-0.0104717	0.0104717			0.58	29.48	14.778	99.963	-0.00936612	0.00936612			1.12	31.81	18.35	100.077	-0.0076624	0.0076624			0.58	25.54	17.654	100.115	-0.00627222	0.00627222			0.54	25.31	25.069	100.101	0.00220297	0.00220297
	0.72	21.99	14.221	99.911	-0.0130176	0.0130176			0.6	27.61	21.621	99.932	-0.0104606	0.0104606			0.58	29.5	14.778	99.963	-0.0093553	0.0093553			1.12	31.82	18.35	100.076	-0.00767881	0.00767881			0.59	25.56	17.654	100.115	-0.00631166	0.00631166			0.55	25.33	25.069	100.101	0.00264376	0.00264376
	0.72	22	14.221	99.911	-0.012949	0.012949			0.6	27.63	21.621	99.932	-0.0104497	0.0104497			0.59	29.51	14.778	99.963	-0.00932483	0.00932483			1.12	31.84	18.35	100.076	-0.00769136	0.00769136			0.59	25.57	17.654	100.115	-0.00623409	0.00623409			0.55	25.34	25.069	100.101	0.00288223	0.00288223
	0.72	22.02	14.221	99.91	-0.0128558	0.0128558			0.61	27.64	21.62	99.932	-0.0104389	0.0104389			0.59	29.53	14.778	99.963	-0.00932445	0.00932445			1.13	31.85	18.35	100.076	-0.00769182	0.00769182			0.59	25.59	17.654	100.114	-0.0061075	0.0061075			0.55	25.36	25.069	100.101	0.00272871	0.00272871
	0.73	22.03	14.221	99.91	-0.0127689	0.0127689			0.61	27.66	21.62	99.932	-0.0104282	0.0104282			0.59	29.55	14.778	99.963	-0.00937913	0.00937913			1.13	31.87	18.35	100.076	-0.00768029	0.00768029			0.59	25.61	17.654	100.114	-0.00602499	0.00602499			0.55	25.38	25.069	100.101	0.00230894	0.00230894
	0.73	22.05	14.221	99.91	-0.0127121	0.0127121			0.61	27.68	21.62	99.931	-0.0104177	0.0104177			0.59	29.57	14.778	99.962	-0.00947597	0.00947597			1.13	31.88	18.35	100.076	-0.00766661	0.00766661			0.59	25.62	17.654	100.114	-0.00603371	0.00603371			0.55	25.4	25.069	100.101	0.00190001	0.00190001
	0.73	22.06	14.221	99.91	-0.012692	0.012692			0.61	27.69	21.62	99.931	-0.0104072	0.0104072			0.59	29.58	14.778	99.962	-0.00957189	0.00957189			1.13	31.9	18.35	100.076	-0.00766098	0.00766098			0.6	25.64	17.654	100.114	-0.0061106	0.0061106			0.55	25.41	25.069	100.101	0.00173751	0.00173751
	0.73	22.08	14.221	99.91	-0.0126912	0.0126912			0.61	27.71	21.62	99.931	-0.0103969	0.0103969			0.6	29.6	14.778	99.962	-0.00962608	0.00962608			1.13	31.91	18.35	100.076	-0.00766827	0.00766827			0.6	25.66	17.654	100.114	-0.00619136	0.00619136			0.55	25.43	25.069	100.101	0.00187016	0.00187016
	0.73	22.09	14.221	99.909	-0.0126817	0.0126817			0.62	27.73	21.62	99.931	-0.0103866	0.0103866			0.6	29.62	14.778	99.962	-0.00962792	0.00962792			1.13	31.93	18.35	100.075	-0.00768477	0.00768477			0.6	25.67	17.654	100.114	-0.00621925	0.00621925			0.56	25.45	25.069	100.101	0.00212726	0.00212726
	0.73	22.1	14.221	99.909	-0.0126477	0.0126477			0.62	27.74	21.62	99.931	-0.0103764	0.0103764			0.6	29.63	14.778	99.962	-0.0096015	0.0096015			1.13	31.94	18.35	100.075	-0.00769982	0.00769982			0.6	25.69	17.654	100.113	-0.00618874	0.00618874			0.56	25.46	25.069	100.101	0.00228912	0.00228912
	0.73	22.12	14.221	99.909	-0.0125927	0.0125927			0.62	27.76	21.62	99.93	-0.0103663	0.0103663			0.6	29.65	14.778	99.961	-0.00958769	0.00958769			1.14	31.96	18.35	100.075	-0.0077057	0.0077057			0.6	25.71	17.654	100.113	-0.00613396	0.00613396			0.56	25.48	25.069	100.101	0.00222924	0.00222924
	0.74	22.13	14.221	99.909	-0.012535	0.012535			0.62	27.78	21.62	99.93	-0.0103563	0.0103563			0.6	29.66	14.778	99.961	-0.00961807	0.00961807			1.14	31.97	18.35	100.075	-0.00770153	0.00770153			0.6	25.72	17.654	100.113	-0.00609594	0.00609594			0.56	25.5	25.069	100.101	0.00199161	0.00199161
	0.74	22.14	14.221	99.909	-0.0124974	0.0124974			0.62	27.79	21.62	99.93	-0.0103463	0.0103463			0.6	29.68	14.778	99.961	-0.00968658	0.00968658			1.14	31.99	18.35	100.075	-0.00769278	0.00769278			0.6	25.74	17.654	100.113	-0.00609482	0.00609482			0.56	25.52	25.069	100.101	0.00172707	0.00172707
	0.74	22.16	14.221	99.908	-0.0124869	0.0124869			0.62	27.81	21.62	99.93	-0.0103364	0.0103364			0.6	29.7	14.778	99.961	-0.0097671	0.0097671			1.14	32	18.35	100.075	-0.00768946	0.00768946			0.61	25.76	17.654	100.113	-0.00612292	0.00612292			0.57	25.53	25.069	100.101	0.00159076	0.00159076
	0.74	22.17	14.221	99.908	-0.012489	0.012489			0.63	27.83	21.62	99.93	-0.0103266	0.0103266			0.61	29.71	14.778	99.961	-0.00982381	0.00982381			1.14	32.02	18.35	100.075	-0.00769661	0.00769661			0.61	25.77	17.654	100.113	-0.00616038	0.00616038			0.57	25.55	25.069	100.101	0.00163429	0.00163429
	0.74	22.19	14.221	99.908	-0.0124802	0.0124802			0.63	27.84	21.62	99.93	-0.0103169	0.0103169			0.61	29.73	14.778	99.961	-0.00983683	0.00983683			1.14	32.03	18.35	100.074	-0.00771244	0.00771244			0.61	25.79	17.654	100.113	-0.00619358	0.00619358			0.57	25.57	25.069	100.101	0.00177431	0.00177431
	0.75	22.2	14.221	99.908	-0.0124406	0.0124406			0.63	27.86	21.62	99.929	-0.0103075	0.0103075			0.61	29.75	14.778	99.96	-0.00981832	0.00981832			1.15	32.05	18.35	100.074	-0.00773027	0.00773027			0.61	25.81	17.654	100.112	-0.00622067	0.00622067			0.57	25.58	25.069	100.101	0.00189107	0.00189107
	0.75	22.21	14.221	99.908	-0.0123713	0.0123713			0.63	27.87	21.62	99.929	-0.0102985	0.0102985			0.61	29.76	14.778	99.96	-0.00979394	0.00979394			1.15	32.06	18.35	100.074	-0.00774095	0.00774095			0.61	25.82	17.654	100.112	-0.00624837	0.00624837			0.57	25.6	25.069	100.101	0.00188521	0.00188521
	0.75	22.23	14.221	99.907	-0.0122938	0.0122938			0.63	27.89	21.62	99.929	-0.0102902	0.0102902			0.61	29.78	14.778	99.96	-0.00979506	0.00979506			1.15	32.08	18.35	100.074	-0.00774126	0.00774126			0.62	25.84	17.654	100.112	-0.00627555	0.00627555			0.57	25.62	25.069	100.101	0.00175567	0.00175567
	0.75	22.24	14.221	99.907	-0.0122353	0.0122353			0.63	27.91	21.62	99.929	-0.0102826	0.0102826			0.62	29.8	14.778	99.96	-0.00983653	0.00983653			1.15	32.09	18.35	100.074	-0.0077322	0.0077322			0.62	25.86	17.654	100.112	-0.00630268	0.00630268			0.58	25.64	25.069	100.101	0.00157664	0.00157664
	0.75	22.26	14.221	99.907	-0.0122096	0.0122096			0.63	27.92	21.62	99.928	-0.0102758	0.0102758			0.62	29.81	14.778	99.96	-0.00990294	0.00990294			1.15	32.11	18.35	100.074	-0.00772196	0.00772196			0.62	25.87	17.654	100.112	-0.00633403	0.00633403			0.58	25.65	25.069	100.101	0.00144083	0.00144083
	0.75	22.27	14.221	99.907	-0.0122067	0.0122067			0.64	27.94	21.62	99.928	-0.0102697	0.0102697			0.62	29.83	14.777	99.96	-0.0099642	0.0099642			1.16	32.12	18.35	100.074	-0.00771903	0.00771903			0.62	25.89	17.654	100.112	-0.0063772	0.0063772			0.58	25.67	25.069	100.101	0.00141371	0.00141371
	0.75	22.28	14.221	99.907	-0.0121992	0.0121992			0.64	27.95	21.62	99.928	-0.0102642	0.0102642			0.62	29.84	14.777	99.96	-0.00999164	0.00999164			1.16	32.14	18.35	100.073	-0.0077272	0.0077272			0.62	25.91	17.654	100.111	-0.00643306	0.00643306			0.58	25.69	25.069	100.101	0.0014711	0.0014711
	0.76	22.3	14.221	99.906	-0.0121602	0.0121602			0.64	27.97	21.62	99.928	-0.010259	0.010259			0.62	29.86	14.777	99.959	-0.00997824	0.00997824			1.16	32.15	18.35	100.073	-0.00774349	0.00774349			0.62	25.92	17.654	100.111	-0.00648689	0.00648689			0.58	25.7	25.069	100.101	0.0015518	0.0015518
	0.76	22.31	14.221	99.906	-0.0120846	0.0120846			0.64	27.99	21.62	99.928	-0.0102542	0.0102542			0.62	29.88	14.777	99.959	-0.00994549	0.00994549			1.16	32.17	18.35	100.073	-0.00775818	0.00775818			0.63	25.94	17.654	100.111	-0.00651789	0.00651789			0.58	25.72	25.069	100.101	0.00158194	0.00158194
	0.76	22.32	14.221	99.906	-0.0119921	0.0119921			0.64	28	21.62	99.927	-0.0102499	0.0102499			0.63	29.89	14.777	99.959	-0.00992603	0.00992603			1.16	32.18	18.349	100.073	-0.00776313	0.00776313			0.63	25.95	17.654	100.111	-0.00651803	0.00651803			0.58	25.74	25.069	100.101	0.00152164	0.00152164
	0.76	22.34	14.221	99.906	-0.0119146	0.0119146			0.65	28.02	21.619	99.927	-0.0102459	0.0102459			0.63	29.91	14.777	99.959	-0.0099417	0.0099417			1.16	32.2	18.349	100.073	-0.00775598	0.00775598			0.63	25.97	17.654	100.111	-0.00650248	0.00650248			0.59	25.75	25.069	100.101	0.00140019	0.00140019
	0.76	22.35	14.221	99.906	-0.0118758	0.0118758			0.65	28.03	21.619	99.927	-0.0102425	0.0102425			0.63	29.93	14.777	99.959	-0.00999056	0.00999056			1.17	32.21	18.349	100.073	-0.00774319	0.00774319			0.63	25.99	17.654	100.11	-0.00649611	0.00649611			0.59	25.77	25.069	100.101	0.00127484	0.00127484
	0.77	22.37	14.221	99.906	-0.0118693	0.0118693			0.65	28.05	21.619	99.927	-0.0102395	0.0102395			0.63	29.94	14.777	99.959	-0.010046	0.010046			1.17	32.23	18.349	100.073	-0.00773465	0.00773465			0.63	26	17.654	100.11	-0.00652226	0.00652226			0.59	25.79	25.069	100.101	0.00120459	0.00120459
	0.77	22.38	14.221	99.905	-0.0118668	0.0118668			0.65	28.06	21.619	99.927	-0.0102367	0.0102367			0.63	29.96	14.777	99.959	-0.010075	0.010075			1.17	32.24	18.349	100.073	-0.00773753	0.00773753			0.63	26.02	17.654	100.11	-0.00657683	0.00657683			0.59	25.8	25.069	100.101	0.00121107	0.00121107
	0.77	22.39	14.221	99.905	-0.0118353	0.0118353			0.65	28.08	21.619	99.927	-0.0102342	0.0102342			0.63	29.97	14.777	99.958	-0.0100636	0.0100636			1.17	32.26	18.349	100.072	-0.00775157	0.00775157			0.63	26.03	17.654	100.11	-0.00663559	0.00663559			0.59	25.82	25.069	100.1	0.0012649	0.0012649
	0.77	22.41	14.221	99.905	-0.0117629	0.0117629			0.65	28.1	21.619	99.926	-0.0102318	0.0102318			0.63	29.99	14.777	99.958	-0.010025	0.010025			1.17	32.27	18.349	100.072	-0.00776849	0.00776849			0.64	26.05	17.654	100.11	-0.00667256	0.00667256			0.6	25.84	25.069	100.1	0.00130557	0.00130557
	0.77	22.42	14.221	99.905	-0.0116699	0.0116699			0.65	28.11	21.619	99.926	-0.0102296	0.0102296			0.64	30	14.777	99.958	-0.00999068	0.00999068			1.17	32.29	18.349	100.072	-0.0077782	0.0077782			0.64	26.07	17.654	100.11	-0.00667819	0.00667819			0.6	25.85	25.069	100.1	0.00128755	0.00128755
	0.77	22.44	14.221	99.905	-0.0115926	0.0115926			0.66	28.13	21.619	99.926	-0.0102276	0.0102276			0.64	30.02	14.777	99.958	-0.00998628	0.00998628			1.18	32.3	18.349	100.072	-0.00777552	0.00777552			0.64	26.08	17.653	100.109	-0.00667103	0.00667103			0.6	25.87	25.069	100.1	0.00120185	0.00120185
	0.78	22.45	14.22	99.905	-0.0115548	0.0115548			0.66	28.14	21.619	99.926	-0.0102258	0.0102258			0.64	30.04	14.777	99.958	-0.0100144	0.0100144			1.18	32.32	18.349	100.072	-0.00776315	0.00776315			0.64	26.1	17.653	100.109	-0.00667518	0.00667518			0.6	25.89	25.069	100.1	0.00108614	0.00108614
	0.78	22.46	14.22	99.904	-0.0115507	0.0115507			0.66	28.16	21.619	99.926	-0.0102242	0.0102242			0.64	30.05	14.777	99.958	-0.0100537	0.0100537			1.18	32.33	18.349	100.072	-0.00775191	0.00775191			0.64	26.11	17.653	100.109	-0.00670798	0.00670798			0.6	25.9	25.069	100.1	0.00100231	0.00100231
	0.78	22.48	14.22	99.904	-0.0115508	0.0115508			0.66	28.17	21.619	99.925	-0.0102225	0.0102225			0.64	30.07	14.777	99.957	-0.010077	0.010077			1.18	32.35	18.349	100.072	-0.00775017	0.00775017			0.65	26.13	17.653	100.109	-0.0067628	0.0067628			0.6	25.92	25.069	100.1	0.000982669	0.000982669
	0.78	22.49	14.22	99.904	-0.0115227	0.0115227			0.66	28.19	21.619	99.925	-0.0102209	0.0102209			0.65	30.08	14.777	99.957	-0.0100685	0.0100685			1.18	32.36	18.349	100.072	-0.00776144	0.00776144			0.65	26.15	17.653	100.109	-0.00681705	0.00681705			0.6	25.94	25.068	100.1	0.00102143	0.00102143
	0.78	22.5	14.22	99.904	-0.011455	0.011455			0.67	28.2	21.619	99.925	-0.0102192	0.0102192			0.65	30.1	14.777	99.957	-0.0100315	0.0100315			1.18	32.37	18.349	100.071	-0.00777903	0.00777903			0.65	26.16	17.653	100.109	-0.00685198	0.00685198			0.61	25.95	25.068	100.1	0.00106572	0.00106572
	0.78	22.52	14.22	99.904	-0.0113654	0.0113654			0.67	28.22	21.619	99.925	-0.0102174	0.0102174			0.65	30.11	14.777	99.957	-0.0099862	0.0099862			1.18	32.39	18.349	100.071	-0.00779175	0.00779175			0.65	26.18	17.653	100.108	-0.00686289	0.00686289			0.61	25.97	25.068	100.1	0.00106209	0.00106209
	0.78	22.53	14.22	99.904	-0.0112843	0.0112843			0.67	28.24	21.619	99.924	-0.0102157	0.0102157			0.65	30.13	14.777	99.957	-0.00995186	0.00995186			1.19	32.4	18.349	100.071	-0.00779259	0.00779259			0.65	26.19	17.653	100.108	-0.00686586	0.00686586			0.61	25.99	25.068	100.1	0.000987688	0.000987688
	0.79	22.55	14.22	99.903	-0.0112389	0.0112389			0.67	28.25	21.619	99.924	-0.0102139	0.0102139			0.65	30.15	14.777	99.957	-0.00994181	0.00994181			1.19	32.42	18.349	100.071	-0.0077816	0.0077816			0.65	26.21	17.653	100.108	-0.00688044	0.00688044			0.61	26	25.068	100.1	0.000874062	0.000874062
	0.79	22.56	14.22	99.903	-0.0112293	0.0112293			0.67	28.27	21.619	99.924	-0.0102122	0.0102122			0.65	30.16	14.777	99.956	-0.00995405	0.00995405			1.19	32.43	18.349	100.071	-0.00776848	0.00776848			0.65	26.22	17.653	100.108	-0.00691482	0.00691482			0.61	26.02	25.068	100.1	0.000780303	0.000780303
	0.79	22.58	14.22	99.903	-0.0112302	0.0112302			0.67	28.28	21.619	99.924	-0.0102105	0.0102105			0.65	30.18	14.777	99.956	-0.00997331	0.00997331			1.19	32.45	18.349	100.071	-0.00776405	0.00776405			0.66	26.24	17.653	100.108	-0.00696322	0.00696322			0.62	26.04	25.068	100.1	0.000747594	0.000747594
	0.79	22.59	14.22	99.903	-0.0112084	0.0112084			0.68	28.3	21.619	99.924	-0.0102088	0.0102088			0.66	30.19	14.777	99.956	-0.0099812	0.0099812			1.19	32.46	18.349	100.071	-0.00777205	0.00777205			0.66	26.26	17.653	100.108	-0.00701042	0.00701042			0.62	26.05	25.068	100.1	0.000771133	0.000771133
	0.79	22.6	14.22	99.903	-0.0111479	0.0111479			0.68	28.31	21.619	99.924	-0.0102073	0.0102073			0.66	30.21	14.777	99.956	-0.00995978	0.00995978			1.19	32.48	18.349	100.071	-0.00778781	0.00778781			0.66	26.27	17.653	100.107	-0.00704551	0.00704551			0.62	26.07	25.068	100.1	0.000802181	0.000802181
	0.8	22.62	14.22	99.903	-0.0110631	0.0110631			0.68	28.33	21.619	99.923	-0.0102057	0.0102057			0.66	30.22	14.777	99.955	-0.00991092	0.00991092			1.2	32.49	18.349	100.071	-0.0078017	0.0078017			0.66	26.29	17.653	100.107	-0.00706942	0.00706942			0.62	26.09	25.068	100.1	0.000792755	0.000792755
	0.8	22.63	14.22	99.903	-0.0109831	0.0109831			0.68	28.34	21.619	99.923	-0.0102042	0.0102042			0.66	30.24	14.777	99.955	-0.0098542	0.0098542			1.2	32.51	18.349	100.071	-0.00780435	0.00780435			0.66	26.3	17.653	100.107	-0.00708931	0.00708931			0.62	26.1	25.068	100.1	0.000727694	0.000727694
	0.8	22.65	14.22	99.902	-0.0109324	0.0109324			0.68	28.36	21.619	99.923	-0.0102027	0.0102027			0.66	30.25	14.777	99.955	-0.00981684	0.00981684			1.2	32.52	18.349	100.07	-0.00779582	0.00779582			0.67	26.32	17.653	100.107	-0.00711259	0.00711259			0.62	26.12	25.068	100.1	0.000636278	0.000636278
	0.8	22.66	14.22	99.902	-0.0109102	0.0109102			0.68	28.37	21.619	99.923	-0.0102011	0.0102011			0.67	30.27	14.777	99.955	-0.00981737	0.00981737			1.2	32.54	18.349	100.07	-0.00778244	0.00778244			0.67	26.33	17.653	100.107	-0.00714365	0.00714365			0.63	26.14	25.068	100.1	0.00056207	0.00056207
	0.8	22.68	14.22	99.902	-0.0108942	0.0108942			0.68	28.39	21.619	99.923	-0.0101994	0.0101994			0.67	30.28	14.777	99.955	-0.00984484	0.00984484			1.2	32.56	18.349	100.07	-0.00777431	0.00777431			0.67	26.35	17.653	100.107	-0.00718026	0.00718026			0.63	26.15	25.068	100.1	0.000531946	0.000531946
	0.8	22.69	14.22	99.902	-0.0108615	0.0108615			0.69	28.4	21.618	99.922	-0.0101977	0.0101977			0.67	30.3	14.777	99.955	-0.00986785	0.00986785			1.21	32.57	18.349	100.07	-0.00777829	0.00777829			0.67	26.36	17.653	100.106	-0.007218	0.007218			0.63	26.17	25.068	100.1	0.000537264	0.000537264
	0.8	22.7	14.22	99.902	-0.0107997	0.0107997			0.69	28.42	21.618	99.922	-0.0101959	0.0101959			0.67	30.31	14.777	99.955	-0.00985493	0.00985493			1.21	32.59	18.349	100.07	-0.00779166	0.00779166			0.67	26.38	17.653	100.106	-0.0072543	0.0072543			0.63	26.18	25.068	100.1	0.000544546	0.000544546
	0.81	22.72	14.22	99.902	-0.0107159	0.0107159			0.69	28.43	21.618	99.922	-0.010194	0.010194			0.67	30.33	14.777	99.954	-0.00979573	0.00979573			1.21	32.6	18.349	100.07	-0.00780688	0.00780688			0.67	26.39	17.653	100.106	-0.00728678	0.00728678			0.63	26.2	25.068	100.1	0.000526367	0.000526367
	0.81	22.73	14.22	99.902	-0.0106303	0.0106303			0.69	28.45	21.618	99.922	-0.010192	0.010192			0.67	30.34	14.777	99.954	-0.00971379	0.00971379			1.21	32.62	18.349	100.07	-0.00781422	0.00781422			0.68	26.41	17.653	100.106	-0.00731661	0.00731661			0.63	26.22	25.068	100.1	0.0004761	0.0004761
	0.81	22.75	14.22	99.901	-0.0105653	0.0105653			0.69	28.46	21.618	99.922	-0.0101898	0.0101898			0.68	30.36	14.777	99.954	-0.00964667	0.00964667			1.21	32.63	18.349	100.07	-0.00780953	0.00780953			0.68	26.42	17.653	100.106	-0.0073456	0.0073456			0.63	26.23	25.068	100.1	0.000409978	0.000409978
	0.81	22.76	14.22	99.901	-0.0105311	0.0105311			0.7	28.47	21.618	99.921	-0.0101875	0.0101875			0.68	30.37	14.777	99.954	-0.00962073	0.00962073			1.21	32.65	18.349	100.07	-0.00779703	0.00779703			0.68	26.44	17.653	100.105	-0.00737451	0.00737451			0.64	26.25	25.068	100.1	0.000351824	0.000351824
	0.81	22.78	14.22	99.901	-0.0105179	0.0105179			0.7	28.49	21.618	99.921	-0.0101851	0.0101851			0.68	30.39	14.777	99.954	-0.00963323	0.00963323			1.22	32.66	18.349	100.07	-0.00778603	0.00778603			0.68	26.45	17.653	100.105	-0.00740542	0.00740542			0.64	26.26	25.068	100.1	0.000316528	0.000316528
	0.82	22.79	14.22	99.901	-0.0105023	0.0105023			0.7	28.5	21.618	99.921	-0.0101825	0.0101825			0.68	30.4	14.777	99.954	-0.00964928	0.00964928			1.22	32.68	18.349	100.069	-0.00778432	0.00778432			0.68	26.47	17.653	100.105	-0.00743861	0.00743861			0.64	26.28	25.068	100.099	0.00030078	0.00030078
	0.82	22.81	14.22	99.901	-0.0104594	0.0104594			0.7	28.52	21.618	99.921	-0.0101799	0.0101799			0.68	30.42	14.777	99.953	-0.00963239	0.00963239			1.22	32.69	18.349	100.069	-0.00779371	0.00779371			0.68	26.48	17.653	100.105	-0.00747436	0.00747436			0.64	26.3	25.068	100.099	0.000289962	0.000289962
	0.82	22.82	14.22	99.901	-0.0103877	0.0103877			0.7	28.53	21.618	99.921	-0.0101772	0.0101772			0.68	30.43	14.776	99.953	-0.00956733	0.00956733			1.22	32.71	18.349	100.069	-0.0078081	0.0078081			0.68	26.5	17.653	100.105	-0.00751023	0.00751023			0.64	26.31	25.068	100.099	0.000270032	0.000270032
	0.82	22.84	14.22	99.901	-0.0103034	0.0103034			0.7	28.55	21.618	99.921	-0.0101743	0.0101743			0.68	30.45	14.776	99.953	-0.00947305	0.00947305			1.22	32.73	18.349	100.069	-0.00781856	0.00781856			0.69	26.51	17.653	100.105	-0.00754328	0.00754328			0.65	26.33	25.068	100.099	0.000235384	0.000235384
	0.82	22.85	14.22	99.901	-0.0102324	0.0102324			0.7	28.56	21.618	99.92	-0.0101712	0.0101712			0.69	30.46	14.776	99.953	-0.00938976	0.00938976			1.22	32.74	18.349	100.069	-0.00781852	0.00781852			0.69	26.53	17.653	100.104	-0.0075718	0.0075718			0.65	26.34	25.068	100.099	0.000191436	0.000191436
	0.82	22.87	14.22	99.9	-0.0101905	0.0101905			0.71	28.58	21.618	99.92	-0.010168	0.010168			0.69	30.48	14.776	99.953	-0.00934772	0.00934772			1.23	32.76	18.349	100.069	-0.00780752	0.00780752			0.69	26.54	17.653	100.104	-0.00759541	0.00759541			0.65	26.36	25.068	100.099	0.000145345	0.000145345
	0.83	22.88	14.22	99.9	-0.0101705	0.0101705			0.71	28.59	21.618	99.92	-0.0101647	0.0101647			0.69	30.49	14.776	99.953	-0.00934671	0.00934671			1.23	32.77	18.349	100.069	-0.00779242	0.00779242			0.69	26.56	17.653	100.104	-0.00761762	0.00761762			0.65	26.38	25.068	100.099	0.000103375	0.000103375
	0.83	22.9	14.22	99.9	-0.010152	0.010152			0.71	28.61	21.618	99.92	-0.0101613	0.0101613			0.69	30.5	14.776	99.953	-0.00935908	0.00935908			1.23	32.79	18.349	100.069	-0.00778402	0.00778402			0.69	26.57	17.653	100.104	-0.00764275	0.00764275			0.65	26.39	25.068	100.099	6.95757e-05	6.95757e-05
	0.83	22.91	14.22	99.9	-0.0101106	0.0101106			0.71	28.62	21.618	99.92	-0.0101578	0.0101578			0.69	30.52	14.776	99.952	-0.00934764	0.00934764			1.23	32.8	18.349	100.069	-0.00778829	0.00778829			0.7	26.59	17.652	100.104	-0.0076741	0.0076741			0.65	26.41	25.068	100.099	4.42422e-05	4.42422e-05
	0.83	22.93	14.22	99.9	-0.0100387	0.0100387			0.71	28.63	21.618	99.92	-0.0101542	0.0101542			0.7	30.53	14.776	99.952	-0.00929242	0.00929242			1.23	32.82	18.349	100.068	-0.00780229	0.00780229			0.7	26.6	17.652	100.104	-0.00771059	0.00771059			0.65	26.42	25.068	100.099	2.41705e-05	2.41705e-05
	0.83	22.94	14.22	99.9	-0.00995285	0.00995285			0.72	28.65	21.618	99.919	-0.0101505	0.0101505			0.7	30.55	14.776	99.952	-0.00920457	0.00920457			1.23	32.84	18.349	100.068	-0.00781677	0.00781677			0.7	26.62	17.652	100.103	-0.00774627	0.00774627			0.66	26.44	25.068	100.099	2.0656e-06	2.0656e-06
	0.83	22.96	14.22	99.9	-0.00987956	0.00987956			0.72	28.66	21.618	99.919	-0.0101465	0.0101465			0.7	30.56	14.776	99.952	-0.00911317	0.00911317			1.23	32.85	18.349	100.068	-0.00782136	0.00782136			0.7	26.63	17.652	100.103	-0.00777534	0.00777534			0.66	26.45	25.068	100.099	-2.93322e-05	2.93322e-05
	0.83	22.98	14.22	99.9	-0.00983986	0.00983986			0.72	28.68	21.618	99.919	-0.0101425	0.0101425			0.7	30.58	14.776	99.952	-0.00905118	0.00905118			1.24	32.87	18.349	100.068	-0.00781363	0.00781363			0.7	26.65	17.652	100.103	-0.0077969	0.0077969			0.66	26.47	25.068	100.099	-7.09867e-05	7.09867e-05
	0.84	22.99	14.22	99.9	-0.00983011	0.00983011			0.72	28.69	21.618	99.919	-0.0101383	0.0101383			0.7	30.59	14.776	99.952	-0.00903032	0.00903032			1.24	32.89	18.349	100.068	-0.00779794	0.00779794			0.7	26.66	17.652	100.103	-0.00781579	0.00781579			0.66	26.48	25.068	100.099	-0.000117946	0.000117946
	0.84	23.01	14.22	99.9	-0.00982819	0.00982819			0.72	28.71	21.618	99.919	-0.0101341	0.0101341			0.7	30.61	14.776	99.952	-0.00903624	0.00903624			1.24	32.9	18.349	100.068	-0.00778535	0.00778535			0.7	26.68	17.652	100.103	-0.00784029	0.00784029			0.66	26.5	25.068	100.099	-0.000159982	0.000159982
	0.84	23.02	14.22	99.899	-0.00980854	0.00980854			0.72	28.72	21.618	99.919	-0.0101298	0.0101298			0.7	30.62	14.776	99.951	-0.00903645	0.00903645			1.24	32.92	18.349	100.068	-0.00778427	0.00778427			0.71	26.69	17.652	100.103	-0.0078747	0.0078747			0.67	26.52	25.068	100.099	-0.000189974	0.000189974
	0.84	23.04	14.22	99.899	-0.00975907	0.00975907			0.73	28.73	21.618	99.918	-0.0101254	0.0101254			0.71	30.63	14.776	99.951	-0.0089966	0.0089966			1.24	32.93	18.349	100.068	-0.00779569	0.00779569			0.71	26.71	17.652	100.102	-0.00791612	0.00791612			0.67	26.53	25.068	100.099	-0.00020912	0.00020912
	0.84	23.06	14.22	99.899	-0.00969079	0.00969079			0.73	28.75	21.618	99.918	-0.0101209	0.0101209			0.71	30.65	14.776	99.951	-0.00890862	0.00890862			1.24	32.95	18.349	100.068	-0.00781169	0.00781169			0.71	26.72	17.652	100.102	-0.00795668	0.00795668			0.67	26.55	25.068	100.099	-0.000225431	0.000225431
	0.85	23.07	14.22	99.899	-0.00962561	0.00962561			0.73	28.76	21.617	99.918	-0.0101163	0.0101163			0.71	30.66	14.776	99.951	-0.0087961	0.0087961			1.25	32.97	18.348	100.068	-0.00782056	0.00782056			0.71	26.73	17.652	100.102	-0.00798859	0.00798859			0.67	26.56	25.068	100.099	-0.000249659	0.000249659
	0.85	23.09	14.22	99.899	-0.00958463	0.00958463			0.73	28.78	21.617	99.918	-0.0101116	0.0101116			0.71	30.68	14.776	99.951	-0.00869961	0.00869961			1.25	32.98	18.348	100.068	-0.0078155	0.0078155			0.71	26.75	17.652	100.102	-0.00801111	0.00801111			0.67	26.58	25.068	100.099	-0.000286341	0.000286341
	0.85	23.1	14.22	99.899	-0.00956975	0.00956975			0.73	28.79	21.617	99.918	-0.0101068	0.0101068			0.71	30.69	14.776	99.951	-0.00865268	0.00865268			1.25	33	18.348	100.068	-0.0077986	0.0077986			0.72	26.76	17.652	100.102	-0.00803088	0.00803088			0.67	26.59	25.068	100.099	-0.000330915	0.000330915
	0.85	23.12	14.22	99.899	-0.00956542	0.00956542			0.73	28.81	21.617	99.917	-0.010102	0.010102			0.72	30.71	14.776	99.951	-0.00865387	0.00865387			1.25	33.02	18.348	100.067	-0.00778133	0.00778133			0.72	26.78	17.652	100.102	-0.00805636	0.00805636			0.68	26.61	25.068	100.099	-0.000372667	0.000372667
	0.85	23.14	14.22	99.898	-0.00954878	0.00954878			0.73	28.82	21.617	99.917	-0.0100972	0.0100972			0.72	30.72	14.776	99.95	-0.00866848	0.00866848			1.25	33.04	18.348	100.067	-0.00777531	0.00777531			0.72	26.79	17.652	100.101	-0.00809172	0.00809172			0.68	26.62	25.068	100.098	-0.000403866	0.000403866
	0.85	23.15	14.22	99.898	-0.00950686	0.00950686			0.74	28.83	21.617	99.917	-0.0100922	0.0100922			0.72	30.73	14.776	99.95	-0.00864764	0.00864764			1.26	33.05	18.348	100.067	-0.00778323	0.00778323			0.72	26.81	17.652	100.101	-0.00813366	0.00813366			0.68	26.64	25.068	100.098	-0.000424238	0.000424238
	0.85	23.17	14.22	99.898	-0.00944555	0.00944555			0.74	28.85	21.617	99.917	-0.0100872	0.0100872			0.72	30.75	14.776	99.95	-0.00856594	0.00856594			1.26	33.07	18.348	100.067	-0.00779939	0.00779939			0.72	26.82	17.652	100.101	-0.00817281	0.00817281			0.68	26.65	25.068	100.098	-0.000441845	0.000441845
	0.86	23.19	14.22	99.898	-0.00938286	0.00938286			0.74	28.86	21.617	99.917	-0.0100822	0.0100822			0.72	30.76	14.776	99.95	-0.00844134	0.00844134			1.26	33.09	18.348	100.067	-0.00781002	0.00781002			0.72	26.84	17.652	100.101	-0.00820366	0.00820366			0.68	26.67	25.068	100.098	-0.000465281	0.000465281
	0.86	23.2	14.22	99.898	-0.00933988	0.00933988			0.74	28.88	21.617	99.917	-0.010077	0.010077			0.72	30.78	14.776	99.95	-0.00832287	0.00832287			1.26	33.1	18.348	100.067	-0.00780696	0.00780696			0.73	26.85	17.652	100.101	-0.00822699	0.00822699			0.68	26.68	25.068	100.098	-0.000497679	0.000497679
	0.86	23.22	14.22	99.898	-0.00932154	0.00932154			0.74	28.89	21.617	99.916	-0.0100718	0.0100718			0.73	30.79	14.776	99.95	-0.00825479	0.00825479			1.26	33.12	18.348	100.067	-0.00779227	0.00779227			0.73	26.86	17.652	100.101	-0.00824826	0.00824826			0.68	26.7	25.068	100.098	-0.0005367	0.0005367
	0.86	23.24	14.219	99.898	-0.00931501	0.00931501			0.75	28.91	21.617	99.916	-0.0100664	0.0100664			0.73	30.81	14.776	99.95	-0.00824636	0.00824636			1.26	33.14	18.348	100.067	-0.00777302	0.00777302			0.73	26.88	17.652	100.1	-0.0082744	0.0082744			0.69	26.71	25.068	100.098	-0.000573567	0.000573567
	0.86	23.25	14.219	99.897	-0.00930134	0.00930134			0.75	28.92	21.617	99.916	-0.0100611	0.0100611			0.73	30.82	14.776	99.949	-0.0082629	0.0082629			1.27	33.15	18.348	100.067	-0.00776322	0.00776322			0.73	26.89	17.652	100.1	-0.0083058	0.0083058			0.69	26.73	25.068	100.098	-0.000603231	0.000603231
	0.87	23.27	14.219	99.897	-0.00926895	0.00926895			0.75	28.93	21.617	99.916	-0.0100557	0.0100557			0.73	30.83	14.776	99.949	-0.00825115	0.00825115			1.27	33.17	18.348	100.067	-0.00776716	0.00776716			0.73	26.91	17.652	100.1	-0.00834056	0.00834056			0.69	26.74	25.068	100.098	-0.000624535	0.000624535
	0.87	23.29	14.219	99.897	-0.00922176	0.00922176			0.75	28.95	21.617	99.916	-0.0100502	0.0100502			0.73	30.85	14.776	99.949	-0.00817802	0.00817802			1.27	33.19	18.348	100.066	-0.00778102	0.00778102			0.73	26.92	17.652	100.1	-0.00837453	0.00837453			0.69	26.76	25.068	100.098	-0.00064176	0.00064176
	0.87	23.3	14.219	99.897	-0.00917327	0.00917327			0.75	28.96	21.617	99.916	-0.0100447	0.0100447			0.73	30.86	14.776	99.949	-0.00805224	0.00805224			1.27	33.21	18.348	100.066	-0.00779371	0.00779371			0.73	26.94	17.652	100.1	-0.00840422	0.00840422			0.69	26.77	25.068	100.098	-0.00066091	0.00066091
	0.87	23.32	14.219	99.897	-0.00913863	0.00913863			0.75	28.98	21.617	99.915	-0.010039	0.010039			0.73	30.88	14.776	99.949	-0.00792242	0.00792242			1.27	33.22	18.348	100.066	-0.00779482	0.00779482			0.74	26.95	17.652	100.1	-0.00843036	0.00843036			0.7	26.79	25.068	100.098	-0.000685803	0.000685803
	0.87	23.34	14.219	99.897	-0.00912241	0.00912241			0.75	28.99	21.617	99.915	-0.0100334	0.0100334			0.74	30.89	14.776	99.949	-0.00783918	0.00783918			1.27	33.24	18.348	100.066	-0.00778389	0.00778389			0.74	26.96	17.652	100.099	-0.00845423	0.00845423			0.7	26.8	25.068	100.098	-0.000716076	0.000716076
	0.87	23.36	14.219	99.897	-0.00911729	0.00911729			0.76	29.01	21.617	99.915	-0.0100276	0.0100276			0.74	30.91	14.776	99.949	-0.00781874	0.00781874			1.28	33.26	18.348	100.066	-0.00776709	0.00776709			0.74	26.98	17.652	100.099	-0.00847891	0.00847891			0.7	26.82	25.068	100.098	-0.00074835	0.00074835
	0.88	23.37	14.219	99.897	-0.0091126	0.0091126			0.76	29.02	21.617	99.915	-0.0100219	0.0100219			0.74	30.92	14.776	99.949	-0.00783261	0.00783261			1.28	33.28	18.348	100.066	-0.00775533	0.00775533			0.74	26.99	17.652	100.099	-0.00850533	0.00850533			0.7	26.83	25.068	100.098	-0.000778569	0.000778569
	0.88	23.39	14.219	99.896	-0.00909772	0.00909772			0.76	29.03	21.617	99.915	-0.0100162	0.0100162			0.74	30.93	14.776	99.948	-0.00782978	0.00782978			1.28	33.3	18.348	100.066	-0.00775482	0.00775482			0.74	27.01	17.652	100.099	-0.00853358	0.00853358			0.7	26.85	25.068	100.098	-0.0008027	0.0008027
	0.88	23.41	14.219	99.896	-0.00907256	0.00907256			0.76	29.05	21.617	99.915	-0.0100104	0.0100104			0.74	30.95	14.776	99.948	-0.00777059	0.00777059			1.28	33.31	18.348	100.066	-0.00776454	0.00776454			0.75	27.02	17.652	100.099	-0.00856377	0.00856377			0.7	26.86	25.068	100.098	-0.000821751	0.000821751
	0.88	23.43	14.219	99.896	-0.00904499	0.00904499			0.76	29.06	21.617	99.915	-0.0100046	0.0100046			0.75	30.96	14.776	99.948	-0.0076554	0.0076554			1.28	33.33	18.348	100.066	-0.0077767	0.0077767			0.75	27.04	17.652	100.099	-0.00859386	0.00859386			0.7	26.88	25.068	100.098	-0.000839049	0.000839049
	0.88	23.44	14.219	99.896	-0.00902089	0.00902089			0.77	29.08	21.617	99.914	-0.0099988	0.0099988			0.75	30.98	14.776	99.948	-0.00752501	0.00752501			1.28	33.35	18.348	100.066	-0.00778228	0.00778228			0.75	27.05	17.652	100.099	-0.00862268	0.00862268			0.71	26.89	25.068	100.098	-0.000857868	0.000857868
	0.88	23.46	14.219	99.896	-0.00900676	0.00900676			0.77	29.09	21.617	99.914	-0.00999289	0.00999289			0.75	30.99	14.776	99.948	-0.00742867	0.00742867			1.28	33.37	18.348	100.066	-0.00777684	0.00777684			0.75	27.06	17.652	100.098	-0.0086474	0.0086474			0.71	26.9	25.068	100.098	-0.000880312	0.000880312
	0.88	23.48	14.219	99.896	-0.00900363	0.00900363			0.77	29.11	21.617	99.914	-0.00998695	0.00998695			0.75	31.01	14.776	99.948	-0.00739276	0.00739276			1.29	33.39	18.348	100.066	-0.0077631	0.0077631			0.75	27.08	17.652	100.098	-0.00866718	0.00866718			0.71	26.92	25.068	100.098	-0.00090678	0.00090678
	0.89	23.5	14.219	99.896	-0.00900524	0.00900524			0.77	29.12	21.617	99.914	-0.00998103	0.00998103			0.75	31.02	14.776	99.948	-0.00740153	0.00740153			1.29	33.4	18.348	100.066	-0.00774996	0.00774996			0.75	27.09	17.651	100.098	-0.00868524	0.00868524			0.71	26.93	25.068	100.098	-0.000935301	0.000935301
	0.89	23.52	14.219	99.896	-0.00900579	0.00900579			0.77	29.14	21.617	99.914	-0.00997514	0.00997514			0.75	31.03	14.776	99.948	-0.00740897	0.00740897			1.29	33.42	18.348	100.065	-0.00774502	0.00774502			0.75	27.11	17.651	100.098	-0.00870685	0.00870685			0.71	26.95	25.068	100.098	-0.000962519	0.000962519
	0.89	23.53	14.219	99.895	-0.00900108	0.00900108			0.77	29.15	21.617	99.914	-0.00996927	0.00996927			0.75	31.05	14.776	99.948	-0.00736909	0.00736909			1.29	33.44	18.348	100.065	-0.00775118	0.00775118			0.76	27.12	17.651	100.098	-0.00873593	0.00873593			0.72	26.96	25.068	100.098	-0.000984941	0.000984941
	0.89	23.55	14.219	99.895	-0.00899022	0.00899022			0.78	29.17	21.617	99.914	-0.00996337	0.00996337			0.76	31.06	14.776	99.948	-0.00726931	0.00726931			1.29	33.46	18.348	100.065	-0.00776413	0.00776413			0.76	27.14	17.651	100.098	-0.00877058	0.00877058			0.72	26.98	25.068	100.097	-0.00100163	0.00100163
	0.89	23.57	14.219	99.895	-0.00897861	0.00897861			0.78	29.18	21.617	99.913	-0.00995743	0.00995743			0.76	31.08	14.776	99.947	-0.00713863	0.00713863			1.29	33.48	18.348	100.065	-0.00777511	0.00777511			0.76	27.15	17.651	100.098	-0.00880365	0.00880365			0.72	26.99	25.068	100.097	-0.00101568	0.00101568
	0.9	23.59	14.219	99.895	-0.00897052	0.00897052			0.78	29.19	21.616	99.913	-0.00995142	0.00995142			0.76	31.09	14.776	99.947	-0.00702886	0.00702886			1.3	33.5	18.348	100.065	-0.00777627	0.00777627			0.76	27.17	17.651	100.097	-0.00882807	0.00882807			0.72	27.01	25.068	100.097	-0.00103174	0.00103174
	0.9	23.61	14.219	99.895	-0.00897071	0.00897071			0.78	29.21	21.616	99.913	-0.00994542	0.00994542			0.76	31.11	14.776	99.947	-0.00697676	0.00697676			1.3	33.51	18.348	100.065	-0.00776716	0.00776716			0.76	27.18	17.651	100.097	-0.00884393	0.00884393			0.72	27.02	25.068	100.097	-0.00105371	0.00105371
	0.9	23.62	14.219	99.895	-0.00898093	0.00898093			0.78	29.22	21.616	99.913	-0.00993945	0.00993945			0.76	31.12	14.776	99.947	-0.00697665	0.00697665			1.3	33.53	18.348	100.065	-0.00775353	0.00775353			0.77	27.19	17.651	100.097	-0.00885702	0.00885702			0.72	27.03	25.068	100.097	-0.00108069	0.00108069
	0.9	23.64	14.219	99.895	-0.00899635	0.00899635			0.78	29.24	21.616	99.913	-0.00993355	0.00993355			0.77	31.14	14.776	99.947	-0.00698739	0.00698739			1.3	33.55	18.348	100.065	-0.00774429	0.00774429			0.77	27.21	17.651	100.097	-0.00887644	0.00887644			0.73	27.05	25.068	100.097	-0.00110963	0.00110963
	0.9	23.66	14.219	99.894	-0.00901041	0.00901041			0.78	29.25	21.616	99.913	-0.00992771	0.00992771			0.77	31.15	14.776	99.947	-0.00695855	0.00695855			1.3	33.57	18.348	100.064	-0.007748	0.007748			0.77	27.22	17.651	100.097	-0.00890597	0.00890597			0.73	27.06	25.068	100.097	-0.0011346	0.0011346
	0.9	23.68	14.219	99.894	-0.0090142	0.0090142			0.79	29.27	21.616	99.913	-0.00992189	0.00992189			0.77	31.17	14.776	99.947	-0.00687177	0.00687177			1.31	33.59	18.348	100.064	-0.00776244	0.00776244			0.77	27.24	17.651	100.097	-0.00894138	0.00894138			0.73	27.08	25.068	100.097	-0.00115128	0.00115128
	0.9	23.7	14.219	99.894	-0.00900561	0.00900561			0.79	29.28	21.616	99.913	-0.00991606	0.00991606			0.77	31.18	14.776	99.947	-0.00674712	0.00674712			1.31	33.61	18.348	100.064	-0.00777908	0.00777908			0.77	27.25	17.651	100.097	-0.00897368	0.00897368			0.73	27.09	25.068	100.097	-0.00116217	0.00116217
	0.91	23.72	14.219	99.894	-0.00899209	0.00899209			0.79	29.3	21.616	99.912	-0.00991023	0.00991023			0.77	31.19	14.776	99.947	-0.00663359	0.00663359			1.31	33.63	18.348	100.064	-0.0077873	0.0077873			0.77	27.27	17.651	100.097	-0.00899582	0.00899582			0.73	27.11	25.068	100.097	-0.00117223	0.00117223
	0.91	23.74	14.219	99.894	-0.0089849	0.0089849			0.79	29.31	21.616	99.912	-0.00990444	0.00990444			0.77	31.21	14.776	99.947	-0.00657356	0.00657356			1.31	33.65	18.348	100.064	-0.00778167	0.00778167			0.78	27.28	17.651	100.096	-0.00900884	0.00900884			0.73	27.12	25.068	100.097	-0.00118873	0.00118873
	0.91	23.75	14.219	99.894	-0.00899415	0.00899415			0.79	29.33	21.616	99.912	-0.00989875	0.00989875			0.78	31.22	14.776	99.947	-0.00656813	0.00656813			1.31	33.66	18.348	100.064	-0.00776862	0.00776862			0.78	27.3	17.651	100.096	-0.0090206	0.0090206			0.73	27.13	25.068	100.097	-0.00121465	0.00121465
	0.91	23.77	14.219	99.893	-0.00901739	0.00901739			0.8	29.34	21.616	99.912	-0.00989317	0.00989317			0.78	31.24	14.776	99.947	-0.00658345	0.00658345			1.31	33.68	18.348	100.064	-0.00775887	0.00775887			0.78	27.31	17.651	100.096	-0.00904032	0.00904032			0.74	27.15	25.068	100.097	-0.00124441	0.00124441
	0.91	23.79	14.219	99.893	-0.00904461	0.00904461			0.8	29.36	21.616	99.912	-0.00988766	0.00988766			0.78	31.25	14.775	99.946	-0.0065687	0.0065687			1.32	33.7	18.348	100.064	-0.00776109	0.00776109			0.78	27.33	17.651	100.096	-0.00906989	0.00906989			0.74	27.16	25.068	100.097	-0.00127062	0.00127062
	0.92	23.81	14.219	99.893	-0.00906546	0.00906546			0.8	29.38	21.616	99.912	-0.00988215	0.00988215			0.78	31.27	14.775	99.946	-0.00649639	0.00649639			1.32	33.72	18.348	100.063	-0.00777653	0.00777653			0.78	27.34	17.651	100.096	-0.00910462	0.00910462			0.74	27.18	25.068	100.097	-0.00128727	0.00128727
	0.92	23.83	14.219	99.893	-0.00907586	0.00907586			0.8	29.39	21.616	99.912	-0.00987662	0.00987662			0.78	31.28	14.775	99.946	-0.00638568	0.00638568			1.32	33.74	18.348	100.063	-0.00779579	0.00779579			0.78	27.36	17.651	100.096	-0.00913482	0.00913482			0.74	27.19	25.068	100.097	-0.0012944	0.0012944
	0.92	23.85	14.219	99.893	-0.00908255	0.00908255			0.8	29.41	21.616	99.912	-0.00987105	0.00987105			0.78	31.3	14.775	99.946	-0.00627525	0.00627525			1.32	33.76	18.348	100.063	-0.00780819	0.00780819			0.78	27.37	17.651	100.096	-0.00915503	0.00915503			0.74	27.21	25.068	100.097	-0.00130032	0.00130032
	0.92	23.87	14.219	99.893	-0.00909518	0.00909518			0.8	29.42	21.616	99.911	-0.00986547	0.00986547			0.78	31.31	14.775	99.946	-0.00620696	0.00620696			1.32	33.78	18.348	100.063	-0.00780704	0.00780704			0.79	27.39	17.651	100.096	-0.00916796	0.00916796			0.75	27.22	25.068	100.097	-0.00131285	0.00131285
	0.92	23.89	14.219	99.893	-0.00912073	0.00912073			0.8	29.44	21.616	99.911	-0.00985994	0.00985994			0.79	31.33	14.775	99.946	-0.00619215	0.00619215			1.32	33.8	18.348	100.063	-0.00779532	0.00779532			0.79	27.4	17.651	100.095	-0.00918065	0.00918065			0.75	27.24	25.068	100.097	-0.00133548	0.00133548
	0.92	23.91	14.219	99.892	-0.0091572	0.0091572			0.81	29.45	21.616	99.911	-0.00985448	0.00985448			0.79	31.35	14.775	99.946	-0.00620462	0.00620462			1.33	33.82	18.348	100.063	-0.00778457	0.00778457			0.79	27.42	17.651	100.095	-0.00920018	0.00920018			0.75	27.25	25.068	100.097	-0.00136388	0.00136388
	0.93	23.92	14.219	99.892	-0.00919601	0.00919601			0.81	29.47	21.616	99.911	-0.00984908	0.00984908			0.79	31.36	14.775	99.946	-0.00620553	0.00620553			1.33	33.84	18.348	100.063	-0.00778507	0.00778507			0.79	27.43	17.651	100.095	-0.00922751	0.00922751			0.75	27.26	25.068	100.097	-0.00138845	0.00138845
	0.93	23.94	14.219	99.892	-0.00922705	0.00922705			0.81	29.48	21.616	99.911	-0.00984371	0.00984371			0.79	31.38	14.775	99.946	-0.00616213	0.00616213			1.33	33.85	18.348	100.063	-0.00779993	0.00779993			0.79	27.45	17.651	100.095	-0.00925808	0.00925808			0.75	27.28	25.068	100.097	-0.00140265	0.00140265
	0.93	23.96	14.219	99.892	-0.00924831	0.00924831			0.81	29.5	21.616	99.911	-0.00983835	0.00983835			0.79	31.39	14.775	99.946	-0.0060729	0.0060729			1.33	33.87	18.348	100.062	-0.00782223	0.00782223			0.8	27.46	17.651	100.095	-0.00928553	0.00928553			0.75	27.29	25.068	100.097	-0.00140724	0.00140724
	0.93	23.98	14.219	99.892	-0.009265	0.009265			0.81	29.52	21.616	99.911	-0.009833	0.009833			0.8	31.41	14.775	99.946	-0.0059691	0.0059691			1.33	33.89	18.348	100.062	-0.00784011	0.00784011			0.8	27.48	17.651	100.095	-0.0093068	0.0093068			0.75	27.31	25.068	100.097	-0.00141047	0.00141047
	0.93	24	14.219	99.891	-0.00928486	0.00928486			0.82	29.53	21.616	99.911	-0.00982769	0.00982769			0.8	31.42	14.775	99.945	-0.00588962	0.00588962			1.33	33.91	18.348	100.062	-0.00784502	0.00784502			0.8	27.49	17.651	100.095	-0.00932242	0.00932242			0.76	27.32	25.068	100.097	-0.00142035	0.00142035
	0.93	24.02	14.219	99.891	-0.00931396	0.00931396			0.82	29.55	21.616	99.91	-0.00982245	0.00982245			0.8	31.44	14.775	99.945	-0.00585823	0.00585823			1.33	33.93	18.347	100.062	-0.00783833	0.00783833			0.8	27.51	17.651	100.095	-0.00933677	0.00933677			0.76	27.34	25.068	100.097	-0.00144013	0.00144013
	0.93	24.04	14.219	99.891	-0.00935304	0.00935304			0.82	29.56	21.616	99.91	-0.00981731	0.00981731			0.8	31.45	14.775	99.945	-0.00586623	0.00586623			1.34	33.95	18.347	100.062	-0.00782964	0.00782964			0.8	27.52	17.651	100.095	-0.00935475	0.00935475			0.76	27.35	25.068	100.097	-0.00146528	0.00146528
	0.94	24.06	14.219	99.891	-0.00939718	0.00939718			0.82	29.58	21.616	99.91	-0.00981226	0.00981226			0.8	31.47	14.775	99.945	-0.00587578	0.00587578			1.34	33.97	18.347	100.062	-0.00782909	0.00782909			0.8	27.54	17.651	100.095	-0.00937773	0.00937773			0.76	27.36	25.068	100.097	-0.00148724	0.00148724
	0.94	24.08	14.219	99.891	-0.00944079	0.00944079			0.82	29.6	21.616	99.91	-0.00980727	0.00980727			0.8	31.49	14.775	99.945	-0.00584988	0.00584988			1.34	33.99	18.347	100.062	-0.00784116	0.00784116			0.8	27.56	17.651	100.094	-0.00940486	0.00940486			0.76	27.38	25.068	100.097	-0.00150084	0.00150084
	0.94	24.1	14.218	99.891	-0.00947856	0.00947856			0.82	29.61	21.616	99.91	-0.00980232	0.00980232			0.8	31.5	14.775	99.945	-0.00577411	0.00577411			1.34	34.01	18.347	100.061	-0.00786191	0.00786191			0.81	27.57	17.651	100.094	-0.00943225	0.00943225			0.77	27.39	25.068	100.097	-0.00150589	0.00150589
	0.94	24.12	14.218	99.89	-0.00950868	0.00950868			0.83	29.63	21.616	99.91	-0.0097974	0.0097974			0.81	31.52	14.775	99.945	-0.00567158	0.00567158			1.34	34.03	18.347	100.061	-0.00788132	0.00788132			0.81	27.59	17.651	100.094	-0.00945653	0.00945653			0.77	27.41	25.068	100.097	-0.00150881	0.00150881
	0.94	24.14	14.218	99.89	-0.00953475	0.00953475			0.83	29.65	21.616	99.91	-0.00979252	0.00979252			0.81	31.53	14.775	99.945	-0.0055861	0.0055861			1.34	34.05	18.347	100.061	-0.00789304	0.00789304			0.81	27.6	17.651	100.094	-0.00947651	0.00947651			0.77	27.42	25.068	100.097	-0.00151657	0.00151657
	0.95	24.15	14.218	99.89	-0.00956669	0.00956669			0.83	29.66	21.616	99.91	-0.0097877	0.0097877			0.81	31.55	14.775	99.945	-0.00555098	0.00555098			1.35	34.07	18.347	100.061	-0.00789366	0.00789366			0.81	27.62	17.651	100.094	-0.0094928	0.0094928			0.77	27.44	25.068	100.097	-0.00153224	0.00153224
	0.95	24.17	14.218	99.89	-0.00961696	0.00961696			0.83	29.68	21.616	99.909	-0.00978297	0.00978297			0.81	31.57	14.775	99.945	-0.00556658	0.00556658			1.35	34.09	18.347	100.061	-0.00788905	0.00788905			0.81	27.63	17.651	100.094	-0.00950868	0.00950868			0.77	27.45	25.068	100.097	-0.00155379	0.00155379
	0.95	24.19	14.218	99.89	-0.00968645	0.00968645			0.83	29.7	21.616	99.909	-0.00977833	0.00977833			0.81	31.58	14.775	99.945	-0.00559747	0.00559747			1.35	34.11	18.347	100.061	-0.00788894	0.00788894			0.82	27.65	17.651	100.094	-0.00952776	0.00952776			0.77	27.47	25.068	100.097	-0.00157479	0.00157479
	0.95	24.21	14.218	99.89	-0.00976445	0.00976445			0.83	29.71	21.616	99.909	-0.00977378	0.00977378			0.82	31.6	14.775	99.945	-0.00559793	0.00559793			1.35	34.12	18.347	100.061	-0.00789864	0.00789864			0.82	27.67	17.651	100.094	-0.00955137	0.00955137			0.78	27.48	25.068	100.097	-0.00159036	0.00159036
	0.95	24.23	14.218	99.889	-0.00983435	0.00983435			0.83	29.73	21.616	99.909	-0.00976927	0.00976927			0.82	31.62	14.775	99.945	-0.00554583	0.00554583			1.35	34.14	18.347	100.061	-0.00791953	0.00791953			0.82	27.68	17.651	100.094	-0.00957743	0.00957743			0.78	27.5	25.068	100.097	-0.00159893	0.00159893
	0.95	24.25	14.218	99.889	-0.00988088	0.00988088			0.84	29.75	21.616	99.909	-0.0097648	0.0097648			0.82	31.63	14.775	99.945	-0.00545911	0.00545911			1.36	34.16	18.347	100.06	-0.00794245	0.00794245			0.82	27.7	17.651	100.093	-0.00960204	0.00960204			0.78	27.51	25.068	100.097	-0.00160305	0.00160305
	0.95	24.27	14.218	99.889	-0.00990491	0.00990491			0.84	29.76	21.616	99.909	-0.00976036	0.00976036			0.82	31.65	14.775	99.944	-0.00538302	0.00538302			1.36	34.18	18.347	100.06	-0.00795837	0.00795837			0.82	27.72	17.651	100.093	-0.00962198	0.00962198			0.78	27.53	25.068	100.097	-0.00160786	0.00160786
	0.96	24.29	14.218	99.889	-0.00991662	0.00991662			0.84	29.78	21.615	99.909	-0.00975597	0.00975597			0.82	31.67	14.775	99.944	-0.00535448	0.00535448			1.36	34.2	18.347	100.06	-0.007964	0.007964			0.82	27.73	17.651	100.093	-0.0096371	0.0096371			0.78	27.54	25.068	100.097	-0.00161811	0.00161811
	0.96	24.31	14.218	99.889	-0.00993133	0.00993133			0.84	29.8	21.615	99.909	-0.00975168	0.00975168			0.82	31.68	14.775	99.944	-0.00537471	0.00537471			1.36	34.22	18.347	100.06	-0.00796147	0.00796147			0.83	27.75	17.651	100.093	-0.00964989	0.00964989			0.78	27.56	25.068	100.097	-0.00163504	0.00163504
	0.96	24.33	14.218	99.888	-0.00996281	0.00996281			0.84	29.82	21.615	99.909	-0.00974749	0.00974749			0.83	31.7	14.775	99.944	-0.00541062	0.00541062			1.36	34.24	18.347	100.06	-0.00796032	0.00796032			0.83	27.76	17.651	100.093	-0.00966452	0.00966452			0.78	27.57	25.068	100.097	-0.00165574	0.00165574
	0.96	24.35	14.218	99.888	-0.0100101	0.0100101			0.85	29.83	21.615	99.908	-0.0097434	0.0097434			0.83	31.72	14.775	99.944	-0.00541889	0.00541889			1.36	34.26	18.347	100.06	-0.00796774	0.00796774			0.83	27.78	17.651	100.093	-0.00968385	0.00968385			0.79	27.59	25.068	100.097	-0.00167469	0.00167469
	0.96	24.37	14.218	99.888	-0.0100608	0.0100608			0.85	29.85	21.615	99.908	-0.00973937	0.00973937			0.83	31.73	14.775	99.944	-0.00538301	0.00538301			1.37	34.28	18.347	100.06	-0.00798597	0.00798597			0.83	27.8	17.651	100.093	-0.00970748	0.00970748			0.79	27.6	25.068	100.097	-0.00168606	0.00168606
	0.97	24.39	14.218	99.888	-0.0100998	0.0100998			0.85	29.87	21.615	99.908	-0.00973537	0.00973537			0.83	31.75	14.775	99.944	-0.00531896	0.00531896			1.37	34.3	18.347	100.059	-0.00801029	0.00801029			0.83	27.81	17.651	100.093	-0.00973126	0.00973126			0.79	27.62	25.068	100.097	-0.00168964	0.00168964
	0.97	24.41	14.218	99.887	-0.0101227	0.0101227			0.85	29.89	21.615	99.908	-0.0097314	0.0097314			0.83	31.77	14.775	99.944	-0.00526237	0.00526237			1.37	34.32	18.347	100.059	-0.00803201	0.00803201			0.83	27.83	17.651	100.093	-0.00975067	0.00975067			0.79	27.63	25.068	100.097	-0.00168984	0.00168984
	0.97	24.43	14.218	99.887	-0.0101366	0.0101366			0.85	29.9	21.615	99.908	-0.00972746	0.00972746			0.83	31.78	14.775	99.944	-0.00524255	0.00524255			1.37	34.34	18.347	100.059	-0.00804558	0.00804558			0.83	27.85	17.65	100.092	-0.0097639	0.0097639			0.79	27.65	25.068	100.097	-0.00169462	0.00169462
	0.97	24.45	14.218	99.887	-0.0101576	0.0101576			0.85	29.92	21.615	99.908	-0.0097236	0.0097236			0.83	31.8	14.775	99.944	-0.00526011	0.00526011			1.37	34.36	18.347	100.059	-0.00804892	0.00804892			0.84	27.86	17.65	100.092	-0.00977329	0.00977329			0.8	27.66	25.068	100.097	-0.00170847	0.00170847
	0.97	24.46	14.218	99.887	-0.0101979	0.0101979			0.85	29.94	21.615	99.908	-0.00971983	0.00971983			0.84	31.82	14.775	99.944	-0.00529415	0.00529415			1.37	34.38	18.347	100.059	-0.00804812	0.00804812			0.84	27.88	17.65	100.092	-0.00978376	0.00978376			0.8	27.68	25.068	100.097	-0.0017299	0.0017299
	0.97	24.48	14.218	99.887	-0.0102567	0.0102567			0.86	29.96	21.615	99.907	-0.00971615	0.00971615			0.84	31.84	14.775	99.944	-0.00531415	0.00531415			1.38	34.4	18.347	100.059	-0.00805267	0.00805267			0.84	27.9	17.65	100.092	-0.00979876	0.00979876			0.8	27.69	25.068	100.097	-0.00175103	0.00175103
	0.98	24.5	14.218	99.887	-0.0103216	0.0103216			0.86	29.97	21.615	99.907	-0.0097125	0.0097125			0.84	31.85	14.775	99.944	-0.00530399	0.00530399			1.38	34.41	18.347	100.059	-0.00806793	0.00806793			0.84	27.92	17.65	100.092	-0.00981978	0.00981978			0.8	27.71	25.068	100.097	-0.00176395	0.00176395
	0.98	24.52	14.218	99.886	-0.0103758	0.0103758			0.86	29.99	21.615	99.907	-0.00970885	0.00970885			0.84	31.87	14.775	99.944	-0.00526865	0.00526865			1.38	34.43	18.347	100.058	-0.00809316	0.00809316			0.84	27.93	17.65	100.092	-0.00984255	0.00984255			0.8	27.72	25.068	100.097	-0.00176685	0.00176685
	0.98	24.54	14.218	99.886	-0.010411	0.010411			0.86	30.01	21.615	99.907	-0.0097052	0.0097052			0.84	31.89	14.775	99.943	-0.00522686	0.00522686			1.38	34.45	18.347	100.058	-0.00811964	0.00811964			0.85	27.95	17.65	100.092	-0.00986149	0.00986149			0.8	27.74	25.068	100.097	-0.00176407	0.00176407
	0.98	24.56	14.218	99.886	-0.0104337	0.0104337			0.86	30.03	21.615	99.907	-0.00970156	0.00970156			0.85	31.91	14.775	99.943	-0.00520133	0.00520133			1.38	34.47	18.347	100.058	-0.00813672	0.00813672			0.85	27.97	17.65	100.092	-0.00987334	0.00987334			0.8	27.76	25.068	100.097	-0.00176517	0.00176517
	0.98	24.58	14.218	99.886	-0.0104617	0.0104617			0.87	30.05	21.615	99.907	-0.00969799	0.00969799			0.85	31.92	14.775	99.943	-0.00520206	0.00520206			1.38	34.49	18.347	100.058	-0.00814214	0.00814214			0.85	27.98	17.65	100.091	-0.0098794	0.0098794			0.81	27.77	25.068	100.097	-0.00177657	0.00177657
	0.98	24.6	14.218	99.886	-0.0105096	0.0105096			0.87	30.06	21.615	99.907	-0.00969451	0.00969451			0.85	31.94	14.775	99.943	-0.00522512	0.00522512			1.38	34.51	18.347	100.058	-0.00814039	0.00814039			0.85	28	17.65	100.091	-0.00988618	0.00988618			0.81	27.79	25.068	100.097	-0.00179647	0.00179647
	0.98	24.62	14.218	99.885	-0.0105784	0.0105784			0.87	30.08	21.615	99.907	-0.00969112	0.00969112			0.85	31.96	14.775	99.943	-0.00525417	0.00525417			1.39	34.53	18.347	100.058	-0.00814123	0.00814123			0.85	28.02	17.65	100.091	-0.00989789	0.00989789			0.81	27.8	25.068	100.097	-0.00181719	0.00181719
	0.99	24.64	14.218	99.885	-0.0106553	0.0106553			0.87	30.1	21.615	99.906	-0.00968778	0.00968778			0.85	31.98	14.775	99.943	-0.00527098	0.00527098			1.39	34.55	18.347	100.057	-0.00815266	0.00815266			0.85	28.04	17.65	100.091	-0.00991607	0.00991607			0.81	27.82	25.068	100.097	-0.00182922	0.00182922
	0.99	24.66	14.218	99.885	-0.0107195	0.0107195			0.87	30.12	21.615	99.906	-0.00968447	0.00968447			0.85	32	14.775	99.943	-0.00526497	0.00526497			1.39	34.57	18.347	100.057	-0.00817439	0.00817439			0.85	28.05	17.65	100.091	-0.00993671	0.00993671			0.81	27.83	25.068	100.097	-0.00183001	0.00183001
	0.99	24.68	14.218	99.885	-0.0107625	0.0107625			0.87	30.14	21.615	99.906	-0.00968117	0.00968117			0.85	32.01	14.775	99.943	-0.00524141	0.00524141			1.39	34.59	18.347	100.057	-0.00820039	0.00820039			0.86	28.07	17.65	100.091	-0.00995303	0.00995303			0.82	27.85	25.068	100.097	-0.00182595	0.00182595
	0.99	24.7	14.218	99.884	-0.0107882	0.0107882			0.88	30.16	21.615	99.906	-0.0096779	0.0096779			0.86	32.03	14.775	99.943	-0.0052198	0.0052198			1.39	34.61	18.347	100.057	-0.00821996	0.00821996			0.86	28.09	17.65	100.091	-0.00996206	0.00996206			0.82	27.87	25.068	100.097	-0.00182506	0.00182506
	0.99	24.71	14.218	99.884	-0.0108142	0.0108142			0.88	30.17	21.615	99.906	-0.00967469	0.00967469			0.86	32.05	14.775	99.943	-0.00522123	0.00522123			1.39	34.63	18.347	100.057	-0.00822867	0.00822867			0.86	28.11	17.65	100.091	-0.00996494	0.00996494			0.82	27.88	25.068	100.097	-0.0018347	0.0018347
	1	24.73	14.218	99.884	-0.010857	0.010857			0.88	30.19	21.615	99.906	-0.00967156	0.00967156			0.86	32.07	14.775	99.943	-0.00525366	0.00525366			1.4	34.64	18.346	100.057	-0.00822763	0.00822763			0.86	28.13	17.65	100.091	-0.00996803	0.00996803			0.82	27.9	25.068	100.097	-0.00185259	0.00185259
	1	24.75	14.218	99.884	-0.0109201	0.0109201			0.88	30.21	21.615	99.906	-0.00966848	0.00966848			0.86	32.09	14.775	99.943	-0.00530441	0.00530441			1.4	34.66	18.346	100.057	-0.00822559	0.00822559			0.86	28.14	17.65	100.09	-0.009977	0.009977			0.82	27.92	25.068	100.097	-0.00187132	0.00187132
	1	24.77	14.218	99.884	-0.0109945	0.0109945			0.88	30.23	21.615	99.905	-0.00966542	0.00966542			0.86	32.11	14.775	99.943	-0.00534915	0.00534915			1.4	34.68	18.346	100.056	-0.00823321	0.00823321			0.87	28.16	17.65	100.09	-0.00999163	0.00999163			0.82	27.93	25.068	100.097	-0.00188301	0.00188301
	1	24.79	14.217	99.883	-0.0110626	0.0110626			0.88	30.25	21.615	99.905	-0.00966234	0.00966234			0.87	32.12	14.775	99.942	-0.00536736	0.00536736			1.4	34.7	18.346	100.056	-0.00825169	0.00825169			0.87	28.18	17.65	100.09	-0.0100077	0.0100077			0.83	27.95	25.068	100.097	-0.0018842	0.0018842
	1	24.81	14.217	99.883	-0.0111122	0.0111122			0.88	30.27	21.615	99.905	-0.00965922	0.00965922			0.87	32.14	14.775	99.942	-0.00535875	0.00535875			1.4	34.72	18.346	100.056	-0.00827694	0.00827694			0.87	28.2	17.65	100.09	-0.0100195	0.0100195			0.83	27.96	25.068	100.097	-0.0018803	0.0018803
	1	24.83	14.217	99.883	-0.0111428	0.0111428			0.89	30.29	21.615	99.905	-0.00965609	0.00965609			0.87	32.16	14.775	99.942	-0.00534451	0.00534451			1.41	34.74	18.346	100.056	-0.00829853	0.00829853			0.87	28.22	17.65	100.09	-0.0100251	0.0100251			0.83	27.98	25.068	100.097	-0.00187873	0.00187873
	1	24.85	14.217	99.883	-0.0111667	0.0111667			0.89	30.31	21.615	99.905	-0.00965297	0.00965297			0.87	32.18	14.775	99.942	-0.00534724	0.00534724			1.41	34.76	18.346	100.056	-0.00830937	0.00830937			0.87	28.23	17.65	100.09	-0.0100271	0.0100271			0.83	28	25.068	100.097	-0.00188545	0.00188545
	1.01	24.87	14.217	99.883	-0.0112013	0.0112013			0.89	30.32	21.615	99.905	-0.00964988	0.00964988			0.87	32.2	14.775	99.942	-0.00538102	0.00538102			1.41	34.78	18.346	100.056	-0.00831045	0.00831045			0.87	28.25	17.65	100.09	-0.0100297	0.0100297			0.83	28.01	25.068	100.097	-0.00189918	0.00189918
	1.01	24.89	14.217	99.882	-0.0112568	0.0112568			0.89	30.34	21.615	99.905	-0.00964683	0.00964683			0.87	32.22	14.775	99.942	-0.00543769	0.00543769			1.41	34.79	18.346	100.056	-0.0083078	0.0083078			0.88	28.27	17.65	100.089	-0.0100361	0.0100361			0.83	28.03	25.068	100.097	-0.00191446	0.00191446
	1.01	24.91	14.217	99.882	-0.0113282	0.0113282			0.89	30.36	21.615	99.904	-0.0096438	0.0096438			0.88	32.24	14.775	99.942	-0.00549304	0.00549304			1.41	34.81	18.346	100.055	-0.00831126	0.00831126			0.88	28.29	17.65	100.089	-0.010046	0.010046			0.83	28.05	25.068	100.097	-0.0019247	0.0019247
	1.01	24.92	14.217	99.882	-0.0113984	0.0113984			0.9	30.38	21.615	99.904	-0.0096408	0.0096408			0.88	32.25	14.775	99.942	-0.00552758	0.00552758			1.41	34.83	18.346	100.055	-0.00832599	0.00832599			0.88	28.31	17.65	100.089	-0.0100559	0.0100559			0.84	28.06	25.068	100.097	-0.00192723	0.00192723
	1.01	24.94	14.217	99.882	-0.0114514	0.0114514			0.9	30.4	21.614	99.904	-0.0096378	0.0096378			0.88	32.27	14.775	99.942	-0.00553674	0.00553674			1.42	34.85	18.346	100.055	-0.00834754	0.00834754			0.88	28.33	17.65	100.089	-0.0100637	0.0100637			0.84	28.08	25.068	100.097	-0.00192396	0.00192396
	1.02	24.96	14.217	99.881	-0.0114843	0.0114843			0.9	30.42	21.614	99.904	-0.00963482	0.00963482			0.88	32.29	14.775	99.942	-0.00553448	0.00553448			1.42	34.87	18.346	100.055	-0.00836798	0.00836798			0.88	28.34	17.65	100.089	-0.0100688	0.0100688			0.84	28.1	25.068	100.097	-0.00192066	0.00192066
	1.02	24.98	14.217	99.881	-0.0115084	0.0115084			0.9	30.44	21.614	99.904	-0.00963185	0.00963185			0.88	32.31	14.775	99.941	-0.00554154	0.00554154			1.42	34.89	18.346	100.055	-0.00837951	0.00837951			0.88	28.36	17.65	100.089	-0.0100716	0.0100716			0.84	28.12	25.068	100.097	-0.00192294	0.00192294
	1.02	25	14.217	99.881	-0.0115411	0.0115411			0.9	30.46	21.614	99.904	-0.00962892	0.00962892			0.88	32.33	14.775	99.941	-0.00557432	0.00557432			1.42	34.91	18.346	100.055	-0.00838034	0.00838034			0.88	28.38	17.65	100.089	-0.0100745	0.0100745			0.84	28.13	25.068	100.097	-0.00193153	0.00193153
	1.02	25.02	14.217	99.881	-0.0115909	0.0115909			0.9	30.48	21.614	99.904	-0.009626	0.009626			0.88	32.35	14.775	99.941	-0.00563134	0.00563134			1.42	34.93	18.346	100.054	-0.00837721	0.00837721			0.89	28.4	17.65	100.089	-0.010078	0.010078			0.85	28.15	25.068	100.097	-0.00194387	0.00194387
	1.02	25.04	14.217	99.881	-0.0116559	0.0116559			0.9	30.5	21.614	99.903	-0.00962309	0.00962309			0.89	32.37	14.775	99.941	-0.00569843	0.00569843			1.42	34.94	18.346	100.054	-0.00837853	0.00837853			0.89	28.42	17.65	100.088	-0.0100817	0.0100817			0.85	28.17	25.068	100.097	-0.00195409	0.00195409
	1.02	25.06	14.217	99.88	-0.011726	0.011726			0.91	30.52	21.614	99.903	-0.00962017	0.00962017			0.89	32.39	14.775	99.941	-0.0057545	0.0057545			1.43	34.96	18.346	100.054	-0.00838901	0.00838901			0.89	28.44	17.65	100.088	-0.0100859	0.0100859			0.85	28.19	25.068	100.097	-0.00195811	0.00195811
	1.03	25.07	14.217	99.88	-0.0117878	0.0117878			0.91	30.53	21.614	99.903	-0.00961724	0.00961724			0.89	32.41	14.775	99.941	-0.0057881	0.0057881			1.43	34.98	18.346	100.054	-0.00840762	0.00840762			0.89	28.46	17.65	100.088	-0.01009	0.01009			0.85	28.2	25.068	100.097	-0.00195655	0.00195655
	1.03	25.09	14.217	99.88	-0.0118336	0.0118336			0.91	30.55	21.614	99.903	-0.00961429	0.00961429			0.89	32.43	14.775	99.941	-0.00580365	0.00580365			1.43	35	18.346	100.054	-0.00842672	0.00842672			0.89	28.48	17.65	100.088	-0.0100943	0.0100943			0.85	28.22	25.068	100.097	-0.00195294	0.00195294
	1.03	25.11	14.217	99.88	-0.0118663	0.0118663			0.91	30.57	21.614	99.903	-0.00961134	0.00961134			0.89	32.44	14.775	99.941	-0.00581585	0.00581585			1.43	35.02	18.346	100.054	-0.00843982	0.00843982			0.9	28.49	17.65	100.088	-0.0100985	0.0100985			0.85	28.24	25.068	100.097	-0.00195229	0.00195229
	1.03	25.13	14.217	99.88	-0.0118959	0.0118959			0.91	30.59	21.614	99.903	-0.00960841	0.00960841			0.9	32.46	14.775	99.941	-0.00584175	0.00584175			1.43	35.04	18.346	100.053	-0.00844448	0.00844448			0.9	28.51	17.65	100.088	-0.010101	0.010101			0.85	28.26	25.068	100.097	-0.00195766	0.00195766
	1.03	25.15	14.217	99.879	-0.0119371	0.0119371			0.92	30.61	21.614	99.902	-0.0096055	0.0096055			0.9	32.48	14.775	99.941	-0.00588906	0.00588906			1.43	35.05	18.346	100.053	-0.00844248	0.00844248			0.9	28.53	17.65	100.088	-0.010101	0.010101			0.86	28.27	25.068	100.097	-0.00196664	0.00196664
	1.03	25.17	14.217	99.879	-0.011996	0.011996			0.92	30.63	21.614	99.902	-0.00960263	0.00960263			0.9	32.5	14.775	99.941	-0.00595232	0.00595232			1.43	35.07	18.346	100.053	-0.00844033	0.00844033			0.9	28.55	17.65	100.087	-0.0100995	0.0100995			0.86	28.29	25.068	100.097	-0.00197598	0.00197598
	1.03	25.18	14.217	99.879	-0.0120627	0.0120627			0.92	30.65	21.614	99.902	-0.00959979	0.00959979			0.9	32.52	14.775	99.94	-0.00601729	0.00601729			1.44	35.09	18.346	100.053	-0.00844357	0.00844357			0.9	28.57	17.65	100.087	-0.0100995	0.0100995			0.86	28.31	25.068	100.097	-0.00198074	0.00198074
	1.04	25.2	14.217	99.879	-0.0121212	0.0121212			0.92	30.67	21.614	99.902	-0.00959697	0.00959697			0.9	32.54	14.775	99.94	-0.00606608	0.00606608			1.44	35.11	18.346	100.053	-0.00845461	0.00845461			0.9	28.59	17.65	100.087	-0.0101025	0.0101025			0.86	28.33	25.068	100.097	-0.00197945	0.00197945
	1.04	25.22	14.217	99.878	-0.0121574	0.0121574			0.92	30.69	21.614	99.902	-0.00959416	0.00959416			0.9	32.56	14.775	99.94	-0.00609288	0.00609288			1.44	35.13	18.346	100.052	-0.00846993	0.00846993			0.9	28.61	17.65	100.087	-0.0101077	0.0101077			0.86	28.34	25.068	100.097	-0.00197464	0.00197464
	1.04	25.24	14.217	99.878	-0.0121736	0.0121736			0.92	30.71	21.614	99.902	-0.00959137	0.00959137			0.9	32.58	14.775	99.94	-0.00610796	0.00610796			1.44	35.14	18.346	100.052	-0.00848333	0.00848333			0.91	28.63	17.65	100.087	-0.0101119	0.0101119			0.87	28.36	25.068	100.097	-0.00197047	0.00197047
	1.04	25.26	14.217	99.878	-0.0121862	0.0121862			0.93	30.73	21.614	99.901	-0.0095886	0.0095886			0.91	32.6	14.775	99.94	-0.00612807	0.00612807			1.44	35.16	18.346	100.052	-0.00848929	0.00848929			0.91	28.65	17.649	100.087	-0.0101117	0.0101117			0.87	28.38	25.068	100.097	-0.00197196	0.00197196
	1.04	25.28	14.217	99.878	-0.0122136	0.0122136			0.93	30.75	21.614	99.901	-0.00958586	0.00958586			0.91	32.62	14.775	99.94	-0.00616962	0.00616962			1.44	35.18	18.346	100.052	-0.00848689	0.00848689			0.91	28.67	17.649	100.087	-0.0101079	0.0101079			0.87	28.4	25.068	100.097	-0.00197857	0.00197857
	1.05	25.29	14.217	99.878	-0.0122644	0.0122644			0.93	30.77	21.614	99.901	-0.00958316	0.00958316			0.91	32.64	14.774	99.94	-0.00623382	0.00623382			1.45	35.2	18.346	100.052	-0.00848128	0.00848128			0.91	28.68	17.649	100.086	-0.0101028	0.0101028			0.87	28.42	25.068	100.097	-0.00198677	0.00198677
	1.05	25.31	14.217	99.877	-0.0123312	0.0123312			0.93	30.79	21.614	99.901	-0.00958049	0.00958049			0.91	32.66	14.774	99.94	-0.00630642	0.00630642			1.45	35.22	18.346	100.052	-0.00847863	0.00847863			0.91	28.7	17.649	100.086	-0.0101008	0.0101008			0.87	28.44	25.068	100.097	-0.00199197	0.00199197
	1.05	25.33	14.217	99.877	-0.0123963	0.0123963			0.93	30.81	21.614	99.901	-0.00957784	0.00957784			0.91	32.68	14.774	99.939	-0.00637049	0.00637049			1.45	35.23	18.346	100.051	-0.00848427	0.00848427			0.92	28.72	17.649	100.086	-0.0101036	0.0101036			0.87	28.45	25.068	100.097	-0.00199108	0.00199108
	1.05	25.35	14.217	99.877	-0.0124425	0.0124425			0.93	30.83	21.614	99.901	-0.00957519	0.00957519			0.92	32.7	14.774	99.939	-0.00641165	0.00641165			1.45	35.25	18.345	100.051	-0.00849683	0.00849683			0.92	28.74	17.649	100.086	-0.010108	0.010108			0.88	28.47	25.068	100.097	-0.00198601	0.00198601
	1.05	25.37	14.217	99.877	-0.0124678	0.0124678			0.93	30.85	21.614	99.901	-0.00957254	0.00957254			0.92	32.72	14.774	99.939	-0.00643654	0.00643654			1.45	35.27	18.345	100.051	-0.00851077	0.00851077			0.92	28.76	17.649	100.086	-0.0101103	0.0101103			0.88	28.49	25.068	100.097	-0.00198061	0.00198061
	1.05	25.38	14.216	99.876	-0.0124836	0.0124836			0.94	30.86	21.614	99.9	-0.00956991	0.00956991			0.92	32.74	14.774	99.939	-0.00646066	0.00646066			1.46	35.29	18.345	100.051	-0.00851884	0.00851884			0.92	28.78	17.649	100.086	-0.0101066	0.0101066			0.88	28.51	25.068	100.097	-0.00197884	0.00197884
	1.05	25.4	14.216	99.876	-0.0125086	0.0125086			0.94	30.88	21.614	99.9	-0.00956732	0.00956732			0.92	32.75	14.774	99.939	-0.00649926	0.00649926			1.46	35.3	18.345	100.051	-0.0085175	0.0085175			0.92	28.8	17.649	100.085	-0.0100991	0.0100991			0.88	28.53	25.068	100.097	-0.0019824	0.0019824
	1.06	25.42	14.216	99.876	-0.0125527	0.0125527			0.94	30.9	21.614	99.9	-0.00956477	0.00956477			0.92	32.77	14.774	99.939	-0.00655972	0.00655972			1.46	35.32	18.345	100.051	-0.0085102	0.0085102			0.92	28.82	17.649	100.085	-0.0100923	0.0100923			0.88	28.55	25.068	100.097	-0.00198889	0.00198889
	1.06	25.44	14.216	99.876	-0.0126108	0.0126108			0.94	30.92	21.614	99.9	-0.00956226	0.00956226			0.92	32.79	14.774	99.939	-0.00663123	0.00663123			1.46	35.34	18.345	100.051	-0.00850389	0.00850389			0.93	28.84	17.649	100.085	-0.0100889	0.0100889			0.88	28.56	25.068	100.097	-0.00199403	0.00199403
	1.06	25.46	14.216	99.876	-0.0126634	0.0126634			0.94	30.94	21.614	99.9	-0.00955978	0.00955978			0.93	32.81	14.774	99.938	-0.0066996	0.0066996			1.46	35.36	18.345	100.05	-0.00850524	0.00850524			0.93	28.86	17.649	100.085	-0.0100893	0.0100893			0.88	28.58	25.068	100.097	-0.00199355	0.00199355
	1.06	25.47	14.216	99.875	-0.0126938	0.0126938			0.95	30.96	21.613	99.899	-0.00955731	0.00955731			0.93	32.83	14.774	99.938	-0.00675006	0.00675006			1.46	35.37	18.345	100.05	-0.00851534	0.00851534			0.93	28.88	17.649	100.085	-0.0100903	0.0100903			0.89	28.6	25.068	100.097	-0.00198744	0.00198744
	1.06	25.49	14.216	99.875	-0.0126973	0.0126973			0.95	30.98	21.613	99.899	-0.00955484	0.00955484			0.93	32.85	14.774	99.938	-0.00678135	0.00678135			1.47	35.39	18.345	100.05	-0.00852848	0.00852848			0.93	28.9	17.649	100.085	-0.0100885	0.0100885			0.89	28.62	25.068	100.097	-0.00197892	0.00197892
	1.07	25.51	14.216	99.875	-0.0126872	0.0126872			0.95	31	21.613	99.899	-0.0095524	0.0095524			0.93	32.87	14.774	99.938	-0.00680371	0.00680371			1.47	35.41	18.345	100.05	-0.00853706	0.00853706			0.93	28.92	17.649	100.085	-0.0100835	0.0100835			0.89	28.64	25.068	100.097	-0.00197325	0.00197325
	1.07	25.53	14.216	99.875	-0.0126866	0.0126866			0.95	31.02	21.613	99.899	-0.00954998	0.00954998			0.93	32.89	14.774	99.938	-0.00683256	0.00683256			1.47	35.43	18.345	100.05	-0.00853585	0.00853585			0.93	28.94	17.649	100.084	-0.0100763	0.0100763			0.89	28.66	25.068	100.097	-0.0019739	0.0019739
	1.07	25.54	14.216	99.874	-0.0127081	0.0127081			0.95	31.04	21.613	99.899	-0.00954761	0.00954761			0.93	32.91	14.774	99.938	-0.0068809	0.0068809			1.47	35.44	18.345	100.05	-0.00852593	0.00852593			0.93	28.95	17.649	100.084	-0.0100693	0.0100693			0.89	28.68	25.068	100.097	-0.00197872	0.00197872
	1.07	25.56	14.216	99.874	-0.012749	0.012749			0.95	31.06	21.613	99.899	-0.00954529	0.00954529			0.93	32.93	14.774	99.938	-0.00694929	0.00694929			1.47	35.46	18.345	100.049	-0.00851601	0.00851601			0.94	28.97	17.649	100.084	-0.0100642	0.0100642			0.9	28.7	25.068	100.097	-0.00198283	0.00198283
	1.07	25.58	14.216	99.874	-0.0127898	0.0127898			0.95	31.08	21.613	99.898	-0.00954299	0.00954299			0.94	32.95	14.774	99.938	-0.00702614	0.00702614			1.47	35.48	18.345	100.049	-0.00851393	0.00851393			0.94	28.99	17.649	100.084	-0.0100602	0.0100602			0.9	28.71	25.068	100.097	-0.00198215	0.00198215
	1.07	25.6	14.216	99.874	-0.0128129	0.0128129			0.96	31.1	21.613	99.898	-0.00954072	0.00954072			0.94	32.97	14.774	99.937	-0.00709348	0.00709348			1.48	35.49	18.345	100.049	-0.00852361	0.00852361			0.94	29.01	17.649	100.084	-0.010057	0.010057			0.9	28.73	25.068	100.097	-0.00197553	0.00197553
	1.08	25.61	14.216	99.873	-0.0128141	0.0128141			0.96	31.12	21.613	99.898	-0.00953847	0.00953847			0.94	32.99	14.774	99.937	-0.00713729	0.00713729			1.48	35.51	18.345	100.049	-0.00854237	0.00854237			0.94	29.03	17.649	100.084	-0.0100529	0.0100529			0.9	28.75	25.068	100.097	-0.00196653	0.00196653
	1.08	25.63	14.216	99.873	-0.012804	0.012804			0.96	31.14	21.613	99.898	-0.00953624	0.00953624			0.94	33.01	14.774	99.937	-0.00715955	0.00715955			1.48	35.53	18.345	100.049	-0.00856047	0.00856047			0.94	29.05	17.649	100.083	-0.0100472	0.0100472			0.9	28.77	25.068	100.097	-0.00196015	0.00196015
	1.08	25.65	14.216	99.873	-0.012801	0.012801			0.96	31.16	21.613	99.898	-0.00953404	0.00953404			0.94	33.03	14.774	99.937	-0.00717617	0.00717617			1.48	35.55	18.345	100.048	-0.00856915	0.00856915			0.95	29.07	17.649	100.083	-0.0100403	0.0100403			0.9	28.79	25.068	100.097	-0.00195814	0.00195814
	1.08	25.67	14.216	99.873	-0.0128154	0.0128154			0.96	31.17	21.613	99.897	-0.00953185	0.00953185			0.95	33.05	14.774	99.937	-0.00720973	0.00720973			1.48	35.56	18.345	100.048	-0.0085658	0.0085658			0.95	29.09	17.649	100.083	-0.0100323	0.0100323			0.9	28.81	25.068	100.097	-0.00195999	0.00195999
	1.08	25.68	14.216	99.873	-0.0128472	0.0128472			0.97	31.19	21.613	99.897	-0.00952969	0.00952969			0.95	33.07	14.774	99.937	-0.00727008	0.00727008			1.48	35.58	18.345	100.048	-0.0085546	0.0085546			0.95	29.11	17.649	100.083	-0.0100243	0.0100243			0.91	28.83	25.068	100.097	-0.0019616	0.0019616
	1.08	25.7	14.216	99.872	-0.0128825	0.0128825			0.97	31.21	21.613	99.897	-0.00952756	0.00952756			0.95	33.09	14.774	99.937	-0.00734757	0.00734757			1.48	35.6	18.345	100.048	-0.00854592	0.00854592			0.95	29.13	17.649	100.083	-0.0100166	0.0100166			0.91	28.85	25.068	100.097	-0.00195971	0.00195971
	1.08	25.72	14.216	99.872	-0.0129061	0.0129061			0.97	31.23	21.613	99.897	-0.00952548	0.00952548			0.95	33.1	14.774	99.936	-0.00741712	0.00741712			1.49	35.61	18.345	100.048	-0.00854504	0.00854504			0.95	29.15	17.649	100.083	-0.0100095	0.0100095			0.91	28.87	25.068	100.097	-0.0019537	0.0019537
	1.09	25.73	14.216	99.872	-0.0129117	0.0129117			0.97	31.25	21.613	99.897	-0.00952346	0.00952346			0.95	33.12	14.774	99.936	-0.00745686	0.00745686			1.49	35.63	18.345	100.048	-0.00854956	0.00854956			0.95	29.17	17.649	100.082	-0.0100034	0.0100034			0.91	28.89	25.068	100.097	-0.00194584	0.00194584
	1.09	25.75	14.216	99.872	-0.0129027	0.0129027			0.97	31.27	21.613	99.897	-0.0095215	0.0095215			0.95	33.14	14.774	99.936	-0.00746819	0.00746819			1.49	35.65	18.345	100.047	-0.00855445	0.00855445			0.95	29.19	17.649	100.082	-0.00999862	0.00999862			0.91	28.91	25.068	100.097	-0.00193979	0.00193979
	1.09	25.77	14.216	99.871	-0.0128933	0.0128933			0.97	31.29	21.613	99.896	-0.0095196	0.0095196			0.95	33.16	14.774	99.936	-0.00747148	0.00747148			1.49	35.66	18.345	100.047	-0.00855171	0.00855171			0.96	29.21	17.649	100.082	-0.00999355	0.00999355			0.92	28.92	25.068	100.097	-0.00193668	0.00193668
	1.09	25.78	14.216	99.871	-0.0128937	0.0128937			0.98	31.31	21.613	99.896	-0.00951775	0.00951775			0.96	33.18	14.774	99.936	-0.0074982	0.0074982			1.49	35.68	18.345	100.047	-0.00853942	0.00853942			0.96	29.22	17.649	100.082	-0.00998653	0.00998653			0.92	28.94	25.068	100.097	-0.00193587	0.00193587
	1.09	25.8	14.216	99.871	-0.0129081	0.0129081			0.98	31.33	21.613	99.896	-0.00951596	0.00951596			0.96	33.2	14.774	99.936	-0.00756202	0.00756202			1.49	35.7	18.345	100.047	-0.00852345	0.00852345			0.96	29.24	17.649	100.082	-0.00997644	0.00997644			0.92	28.96	25.068	100.097	-0.00193471	0.00193471
	1.09	25.82	14.216	99.871	-0.0129302	0.0129302			0.98	31.35	21.613	99.896	-0.00951425	0.00951425			0.96	33.22	14.774	99.936	-0.0076495	0.0076495			1.5	35.71	18.345	100.047	-0.00850966	0.00850966			0.96	29.26	17.649	100.081	-0.00996432	0.00996432			0.92	28.98	25.068	100.097	-0.0019314	0.0019314
	1.1	25.83	14.216	99.871	-0.0129485	0.0129485			0.98	31.37	21.613	99.896	-0.00951261	0.00951261			0.96	33.24	14.774	99.935	-0.00773079	0.00773079			1.5	35.73	18.345	100.047	-0.00850483	0.00850483			0.96	29.28	17.649	100.081	-0.00995414	0.00995414			0.92	29	25.068	100.097	-0.00192708	0.00192708
	1.1	25.85	14.216	99.87	-0.0129537	0.0129537			0.98	31.39	21.613	99.896	-0.00951104	0.00951104			0.96	33.26	14.774	99.935	-0.00777711	0.00777711			1.5	35.74	18.345	100.046	-0.00850815	0.00850815			0.97	29.3	17.649	100.081	-0.00994667	0.00994667			0.92	29.02	25.068	100.097	-0.00192217	0.00192217
	1.1	25.87	14.216	99.87	-0.0129428	0.0129428			0.98	31.4	21.613	99.895	-0.00950952	0.00950952			0.97	33.28	14.774	99.935	-0.0077871	0.0077871			1.5	35.76	18.345	100.046	-0.00851381	0.00851381			0.97	29.32	17.648	100.081	-0.00994201	0.00994201			0.93	29.04	25.068	100.096	-0.00191672	0.00191672
	1.1	25.88	14.216	99.87	-0.0129253	0.0129253			0.98	31.42	21.613	99.895	-0.00950801	0.00950801			0.97	33.3	14.774	99.935	-0.00778625	0.00778625			1.5	35.78	18.345	100.046	-0.00851618	0.00851618			0.97	29.34	17.648	100.081	-0.00993739	0.00993739			0.93	29.06	25.068	100.096	-0.00191132	0.00191132
	1.1	25.9	14.216	99.87	-0.0129116	0.0129116			0.99	31.44	21.612	99.895	-0.00950652	0.00950652			0.97	33.32	14.774	99.935	-0.00780472	0.00780472			1.51	35.79	18.344	100.046	-0.00851136	0.00851136			0.97	29.36	17.648	100.081	-0.00992979	0.00992979			0.93	29.08	25.068	100.096	-0.00190564	0.00190564
	1.11	25.92	14.215	99.869	-0.0129105	0.0129105			0.99	31.46	21.612	99.895	-0.00950503	0.00950503			0.97	33.34	14.774	99.935	-0.00785682	0.00785682			1.51	35.81	18.344	100.046	-0.00850132	0.00850132			0.97	29.38	17.648	100.08	-0.00991911	0.00991911			0.93	29.1	25.068	100.096	-0.00190105	0.00190105
	1.11	25.93	14.215	99.869	-0.0129208	0.0129208			0.99	31.48	21.612	99.895	-0.00950358	0.00950358			0.97	33.35	14.774	99.935	-0.00793291	0.00793291			1.51	35.83	18.344	100.045	-0.00849158	0.00849158			0.97	29.4	17.648	100.08	-0.00990619	0.00990619			0.93	29.12	25.068	100.096	-0.00189858	0.00189858
	1.11	25.95	14.215	99.869	-0.0129313	0.0129313			0.99	31.5	21.612	99.894	-0.00950216	0.00950216			0.97	33.37	14.774	99.934	-0.00800685	0.00800685			1.51	35.84	18.344	100.045	-0.00848825	0.00848825			0.98	29.42	17.648	100.08	-0.0098941	0.0098941			0.93	29.14	25.068	100.096	-0.00189654	0.00189654
	1.11	25.97	14.215	99.869	-0.0129299	0.0129299			0.99	31.52	21.612	99.894	-0.00950078	0.00950078			0.98	33.39	14.774	99.934	-0.00805584	0.00805584			1.51	35.86	18.344	100.045	-0.00849098	0.00849098			0.98	29.43	17.648	100.08	-0.00988579	0.00988579			0.93	29.16	25.068	100.096	-0.00189364	0.00189364
	1.11	25.98	14.215	99.868	-0.0129117	0.0129117			1	31.54	21.612	99.894	-0.00949941	0.00949941			0.98	33.41	14.774	99.934	-0.00807532	0.00807532			1.51	35.87	18.344	100.045	-0.00849819	0.00849819			0.98	29.45	17.648	100.08	-0.00988133	0.00988133			0.94	29.17	25.067	100.096	-0.00188835	0.00188835
	1.11	26	14.215	99.868	-0.0128823	0.0128823			1	31.56	21.612	99.894	-0.00949803	0.00949803			0.98	33.43	14.774	99.934	-0.00808001	0.00808001			1.52	35.89	18.344	100.045	-0.00850474	0.00850474			0.98	29.47	17.648	100.08	-0.00987735	0.00987735			0.94	29.19	25.067	100.096	-0.00188035	0.00188035
	1.12	26.02	14.215	99.868	-0.0128554	0.0128554			1	31.57	21.612	99.894	-0.00949665	0.00949665			0.98	33.45	14.774	99.934	-0.00809658	0.00809658			1.52	35.9	18.344	100.045	-0.00850545	0.00850545			0.98	29.49	17.648	100.079	-0.00987029	0.00987029			0.94	29.21	25.067	100.096	-0.00187268	0.00187268
	1.12	26.03	14.215	99.868	-0.012842	0.012842			1	31.59	21.612	99.893	-0.00949529	0.00949529			0.98	33.47	14.774	99.934	-0.00814255	0.00814255			1.52	35.92	18.344	100.044	-0.00849941	0.00849941			0.98	29.51	17.648	100.079	-0.00985803	0.00985803			0.94	29.23	25.067	100.096	-0.00186705	0.00186705
	1.12	26.05	14.215	99.868	-0.0128396	0.0128396			1	31.61	21.612	99.893	-0.00949396	0.00949396			0.98	33.49	14.774	99.933	-0.00821773	0.00821773			1.52	35.94	18.344	100.044	-0.00848872	0.00848872			0.98	29.53	17.648	100.079	-0.00984306	0.00984306			0.94	29.25	25.067	100.096	-0.00186478	0.00186478
	1.12	26.06	14.215	99.867	-0.0128395	0.0128395			1	31.63	21.612	99.893	-0.00949269	0.00949269			0.98	33.51	14.774	99.933	-0.00830074	0.00830074			1.52	35.95	18.344	100.044	-0.00847974	0.00847974			0.99	29.55	17.648	100.079	-0.00982959	0.00982959			0.95	29.27	25.067	100.096	-0.00186369	0.00186369
	1.12	26.08	14.215	99.867	-0.0128277	0.0128277			1	31.65	21.612	99.893	-0.00949147	0.00949147			0.99	33.52	14.774	99.933	-0.00836723	0.00836723			1.52	35.97	18.344	100.044	-0.008478	0.008478			0.99	29.57	17.648	100.079	-0.00982076	0.00982076			0.95	29.29	25.067	100.096	-0.00186067	0.00186067
	1.12	26.1	14.215	99.867	-0.0127982	0.0127982			1.01	31.67	21.612	99.893	-0.00949028	0.00949028			0.99	33.54	14.773	99.933	-0.00840238	0.00840238			1.53	35.98	18.344	100.044	-0.00848358	0.00848358			0.99	29.59	17.648	100.078	-0.00981689	0.00981689			0.95	29.31	25.067	100.096	-0.00185415	0.00185415
	1.13	26.11	14.215	99.867	-0.0127573	0.0127573			1.01	31.69	21.612	99.893	-0.00948911	0.00948911			0.99	33.56	14.773	99.933	-0.00841211	0.00841211			1.53	36	18.344	100.044	-0.00849003	0.00849003			0.99	29.6	17.648	100.078	-0.00981432	0.00981432			0.95	29.33	25.067	100.096	-0.00184421	0.00184421
	1.13	26.13	14.215	99.866	-0.0127177	0.0127177			1.01	31.7	21.612	99.892	-0.00948794	0.00948794			0.99	33.58	14.773	99.933	-0.00841931	0.00841931			1.53	36.01	18.344	100.043	-0.00849149	0.00849149			0.99	29.62	17.648	100.078	-0.00980866	0.00980866			0.95	29.35	25.067	100.096	-0.0018346	0.0018346
	1.13	26.14	14.215	99.866	-0.0126933	0.0126933			1.01	31.72	21.612	99.892	-0.0094868	0.0094868			0.99	33.6	14.773	99.932	-0.00844561	0.00844561			1.53	36.03	18.344	100.043	-0.00848426	0.00848426			1	29.64	17.648	100.078	-0.00979761	0.00979761			0.95	29.37	25.067	100.096	-0.00182776	0.00182776
	1.13	26.16	14.215	99.866	-0.0126862	0.0126862			1.01	31.74	21.612	99.892	-0.0094857	0.0094857			1	33.62	14.773	99.932	-0.00850268	0.00850268			1.53	36.05	18.344	100.043	-0.00847079	0.00847079			1	29.66	17.648	100.077	-0.00978343	0.00978343			0.95	29.39	25.067	100.096	-0.00182485	0.00182485
	1.13	26.18	14.215	99.866	-0.0126859	0.0126859			1.02	31.76	21.612	99.892	-0.00948464	0.00948464			1	33.64	14.773	99.932	-0.00857955	0.00857955			1.53	36.06	18.344	100.043	-0.00845885	0.00845885			1	29.68	17.648	100.077	-0.00977111	0.00977111			0.96	29.41	25.067	100.096	-0.00182411	0.00182411
	1.13	26.19	14.215	99.866	-0.0126792	0.0126792			1.02	31.78	21.612	99.892	-0.00948364	0.00948364			1	33.65	14.773	99.932	-0.00864933	0.00864933			1.53	36.08	18.344	100.043	-0.00845447	0.00845447			1	29.7	17.648	100.077	-0.00976433	0.00976433			0.96	29.43	25.067	100.096	-0.00182189	0.00182189
	1.13	26.21	14.215	99.865	-0.0126576	0.0126576			1.02	31.79	21.612	99.892	-0.00948267	0.00948267			1	33.67	14.773	99.932	-0.0086905	0.0086905			1.54	36.09	18.344	100.043	-0.00845923	0.00845923			1	29.72	17.648	100.077	-0.00976219	0.00976219			0.96	29.44	25.067	100.096	-0.0018162	0.0018162
	1.14	26.22	14.215	99.865	-0.0126239	0.0126239			1.02	31.81	21.612	99.891	-0.00948171	0.00948171			1	33.69	14.773	99.932	-0.00870091	0.00870091			1.54	36.11	18.344	100.042	-0.00846856	0.00846856			1	29.73	17.648	100.077	-0.00976001	0.00976001			0.96	29.46	25.067	100.096	-0.00180753	0.00180753
	1.14	26.24	14.215	99.865	-0.0125871	0.0125871			1.02	31.83	21.612	99.891	-0.00948078	0.00948078			1	33.71	14.773	99.931	-0.0087009	0.0087009			1.54	36.12	18.344	100.042	-0.0084747	0.0084747			1	29.75	17.648	100.077	-0.00975364	0.00975364			0.96	29.48	25.067	100.096	-0.00179871	0.00179871
	1.14	26.25	14.215	99.865	-0.012557	0.012557			1.02	31.85	21.612	99.891	-0.00947987	0.00947987			1	33.73	14.773	99.931	-0.00872278	0.00872278			1.54	36.14	18.344	100.042	-0.00847346	0.00847346			1.01	29.77	17.648	100.076	-0.00974241	0.00974241			0.97	29.5	25.067	100.096	-0.00179235	0.00179235
	1.14	26.27	14.215	99.864	-0.0125354	0.0125354			1.03	31.87	21.612	99.891	-0.00947901	0.00947901			1.01	33.75	14.773	99.931	-0.00877954	0.00877954			1.54	36.15	18.344	100.042	-0.0084656	0.0084656			1.01	29.79	17.648	100.076	-0.00972948	0.00972948			0.97	29.52	25.067	100.096	-0.0017889	0.0017889
	1.14	26.28	14.215	99.864	-0.0125173	0.0125173			1.03	31.89	21.612	99.891	-0.00947821	0.00947821			1.01	33.76	14.773	99.931	-0.00886321	0.00886321			1.54	36.17	18.344	100.042	-0.00845728	0.00845728			1.01	29.81	17.648	100.076	-0.00971938	0.00971938			0.97	29.54	25.067	100.095	-0.00178714	0.00178714
	1.14	26.3	14.215	99.864	-0.0124928	0.0124928			1.03	31.9	21.612	99.89	-0.00947748	0.00947748			1.01	33.78	14.773	99.931	-0.00894389	0.00894389			1.55	36.18	18.344	100.042	-0.00845506	0.00845506			1.01	29.83	17.648	100.076	-0.00971411	0.00971411			0.97	29.56	25.067	100.095	-0.00178439	0.00178439
	1.15	26.31	14.215	99.864	-0.0124568	0.0124568			1.03	31.92	21.611	99.89	-0.00947681	0.00947681			1.01	33.8	14.773	99.931	-0.00899079	0.00899079			1.55	36.2	18.344	100.041	-0.00846083	0.00846083			1.01	29.84	17.648	100.076	-0.00971253	0.00971253			0.97	29.58	25.067	100.095	-0.00177996	0.00177996
	1.15	26.33	14.215	99.863	-0.0124136	0.0124136			1.03	31.94	21.611	99.89	-0.00947616	0.00947616			1.01	33.82	14.773	99.93	-0.00899729	0.00899729			1.55	36.21	18.344	100.041	-0.00847092	0.00847092			1.02	29.86	17.647	100.075	-0.00971107	0.00971107			0.97	29.6	25.067	100.095	-0.00177325	0.00177325
	1.15	26.35	14.215	99.863	-0.0123693	0.0123693			1.03	31.96	21.611	99.89	-0.00947551	0.00947551			1.02	33.84	14.773	99.93	-0.00898447	0.00898447			1.55	36.23	18.344	100.041	-0.00847922	0.00847922			1.02	29.88	17.647	100.075	-0.00970643	0.00970643			0.98	29.62	25.067	100.095	-0.00176513	0.00176513
	1.15	26.36	14.215	99.863	-0.0123324	0.0123324			1.03	31.97	21.611	99.89	-0.00947487	0.00947487			1.02	33.86	14.773	99.93	-0.00898792	0.00898792			1.55	36.24	18.344	100.041	-0.0084807	0.0084807			1.02	29.9	17.647	100.075	-0.00969881	0.00969881			0.98	29.63	25.067	100.095	-0.00175756	0.00175756
	1.15	26.38	14.215	99.863	-0.0123028	0.0123028			1.04	31.99	21.611	99.89	-0.00947424	0.00947424			1.02	33.87	14.773	99.93	-0.00902881	0.00902881			1.56	36.26	18.344	100.041	-0.00847599	0.00847599			1.02	29.92	17.647	100.075	-0.00968987	0.00968987			0.98	29.65	25.067	100.095	-0.00175171	0.00175171
	1.16	26.39	14.215	99.863	-0.0122774	0.0122774			1.04	32.01	21.611	99.889	-0.00947363	0.00947363			1.02	33.89	14.773	99.93	-0.00910058	0.00910058			1.56	36.27	18.344	100.041	-0.00846966	0.00846966			1.02	29.93	17.647	100.074	-0.00968151	0.00968151			0.98	29.67	25.067	100.095	-0.00174879	0.00174879
	1.16	26.41	14.214	99.862	-0.0122514	0.0122514			1.04	32.03	21.611	99.889	-0.00947305	0.00947305			1.02	33.91	14.773	99.93	-0.00917564	0.00917564			1.56	36.29	18.344	100.04	-0.00846671	0.00846671			1.02	29.95	17.647	100.074	-0.00967543	0.00967543			0.98	29.69	25.067	100.095	-0.00174743	0.00174743
	1.16	26.42	14.214	99.862	-0.0122197	0.0122197			1.04	32.05	21.611	99.889	-0.0094725	0.0094725			1.02	33.93	14.773	99.929	-0.00922447	0.00922447			1.56	36.3	18.343	100.04	-0.00847038	0.00847038			1.03	29.97	17.647	100.074	-0.00967117	0.00967117			0.98	29.71	25.067	100.095	-0.0017451	0.0017451
	1.16	26.44	14.214	99.862	-0.0121833	0.0121833			1.04	32.06	21.611	99.889	-0.00947198	0.00947198			1.03	33.95	14.773	99.929	-0.00923604	0.00923604			1.56	36.32	18.343	100.04	-0.00847923	0.00847923			1.03	29.99	17.647	100.074	-0.00966915	0.00966915			0.98	29.73	25.067	100.095	-0.00174001	0.00174001
	1.16	26.45	14.214	99.862	-0.0121435	0.0121435			1.05	32.08	21.611	99.889	-0.00947145	0.00947145			1.03	33.96	14.773	99.929	-0.00922332	0.00922332			1.56	36.33	18.343	100.04	-0.00848819	0.00848819			1.03	30.01	17.647	100.074	-0.00966769	0.00966769			0.99	29.75	25.067	100.095	-0.00173207	0.00173207
	1.16	26.47	14.214	99.861	-0.0121038	0.0121038			1.05	32.1	21.611	99.888	-0.00947092	0.00947092			1.03	33.98	14.773	99.929	-0.00921754	0.00921754			1.57	36.35	18.343	100.04	-0.00849256	0.00849256			1.03	30.02	17.647	100.073	-0.0096653	0.0096653			0.99	29.77	25.067	100.095	-0.00172316	0.00172316
	1.17	26.48	14.214	99.861	-0.0120677	0.0120677			1.05	32.11	21.611	99.888	-0.00947037	0.00947037			1.03	34	14.773	99.929	-0.00924454	0.00924454			1.57	36.36	18.343	100.04	-0.00849114	0.00849114			1.03	30.04	17.647	100.073	-0.00966131	0.00966131			0.99	29.79	25.067	100.095	-0.0017162	0.0017162
	1.17	26.5	14.214	99.861	-0.0120336	0.0120336			1.05	32.13	21.611	99.888	-0.00946984	0.00946984			1.03	34.02	14.773	99.929	-0.00930713	0.00930713			1.57	36.38	18.343	100.04	-0.00848595	0.00848595			1.03	30.06	17.647	100.073	-0.00965422	0.00965422			0.99	29.8	25.067	100.095	-0.0017129	0.0017129
	1.17	26.51	14.214	99.861	-0.0120019	0.0120019			1.05	32.15	21.611	99.888	-0.00946934	0.00946934			1.03	34.03	14.773	99.929	-0.00938247	0.00938247			1.57	36.39	18.343	100.039	-0.00848118	0.00848118			1.03	30.08	17.647	100.073	-0.00964685	0.00964685			0.99	29.82	25.067	100.095	-0.00171291	0.00171291
	1.17	26.53	14.214	99.861	-0.0119699	0.0119699			1.05	32.17	21.611	99.888	-0.00946888	0.00946888			1.03	34.05	14.773	99.928	-0.00943442	0.00943442			1.57	36.41	18.343	100.039	-0.00848201	0.00848201			1.04	30.09	17.647	100.073	-0.00964194	0.00964194			1	29.84	25.067	100.095	-0.00171314	0.00171314
	1.17	26.54	14.214	99.861	-0.0119351	0.0119351			1.05	32.18	21.611	99.887	-0.00946847	0.00946847			1.04	34.07	14.773	99.928	-0.00944457	0.00944457			1.57	36.42	18.343	100.039	-0.00848892	0.00848892			1.04	30.11	17.647	100.072	-0.0096413	0.0096413			1	29.86	25.067	100.095	-0.00171026	0.00171026
	1.17	26.56	14.214	99.86	-0.0118979	0.0118979			1.06	32.2	21.611	99.887	-0.00946807	0.00946807			1.04	34.09	14.773	99.928	-0.00941915	0.00941915			1.58	36.44	18.343	100.039	-0.00849908	0.00849908			1.04	30.13	17.647	100.072	-0.00964452	0.00964452			1	29.88	25.067	100.094	-0.00170301	0.00170301
	1.18	26.57	14.214	99.86	-0.0118571	0.0118571			1.06	32.22	21.611	99.887	-0.00946767	0.00946767			1.04	34.1	14.773	99.928	-0.00939011	0.00939011			1.58	36.45	18.343	100.039	-0.0085066	0.0085066			1.04	30.15	17.647	100.072	-0.0096469	0.0096469			1	29.9	25.067	100.094	-0.00169335	0.00169335
	1.18	26.59	14.214	99.86	-0.0118138	0.0118138			1.06	32.24	21.611	99.887	-0.00946727	0.00946727			1.04	34.12	14.773	99.928	-0.00939044	0.00939044			1.58	36.46	18.343	100.039	-0.00850707	0.00850707			1.04	30.16	17.647	100.072	-0.00964475	0.00964475			1	29.92	25.067	100.094	-0.00168506	0.00168506
	1.18	26.6	14.214	99.86	-0.0117723	0.0117723			1.06	32.25	21.611	99.887	-0.00946689	0.00946689			1.04	34.14	14.773	99.928	-0.00943066	0.00943066			1.58	36.48	18.343	100.039	-0.0085019	0.0085019			1.05	30.18	17.647	100.072	-0.00963813	0.00963813			1	29.93	25.067	100.094	-0.00168132	0.00168132
	1.18	26.62	14.214	99.86	-0.0117347	0.0117347			1.06	32.27	21.611	99.886	-0.00946654	0.00946654			1.05	34.16	14.773	99.927	-0.00949126	0.00949126			1.58	36.49	18.343	100.038	-0.00849522	0.00849522			1.05	30.2	17.647	100.071	-0.00963004	0.00963004			1	29.95	25.067	100.094	-0.00168194	0.00168194
	1.18	26.63	14.214	99.859	-0.0117033	0.0117033			1.07	32.29	21.611	99.886	-0.00946624	0.00946624			1.05	34.17	14.773	99.927	-0.00953705	0.00953705			1.58	36.51	18.343	100.038	-0.00849337	0.00849337			1.05	30.22	17.647	100.071	-0.00962577	0.00962577			1.01	29.97	25.067	100.094	-0.00168475	0.00168475
	1.18	26.65	14.214	99.859	-0.0116742	0.0116742			1.07	32.3	21.611	99.886	-0.00946596	0.00946596			1.05	34.19	14.773	99.927	-0.00954199	0.00954199			1.58	36.52	18.343	100.038	-0.00849801	0.00849801			1.05	30.23	17.647	100.071	-0.00962865	0.00962865			1.01	29.99	25.067	100.094	-0.00168547	0.00168547
	1.18	26.66	14.214	99.859	-0.0116393	0.0116393			1.07	32.32	21.611	99.886	-0.00946567	0.00946567			1.05	34.21	14.773	99.927	-0.00950912	0.00950912			1.59	36.54	18.343	100.038	-0.00850828	0.00850828			1.05	30.25	17.647	100.071	-0.0096364	0.0096364			1.01	30.01	25.067	100.094	-0.00168158	0.00168158
	1.19	26.68	14.214	99.859	-0.0115962	0.0115962			1.07	32.34	21.611	99.886	-0.00946534	0.00946534			1.05	34.22	14.773	99.927	-0.0094682	0.0094682			1.59	36.55	18.343	100.038	-0.00851842	0.00851842			1.05	30.27	17.647	100.071	-0.00964284	0.00964284			1.01	30.03	25.067	100.094	-0.0016737	0.0016737
	1.19	26.69	14.214	99.859	-0.0115465	0.0115465			1.07	32.35	21.61	99.885	-0.00946498	0.00946498			1.05	34.24	14.773	99.926	-0.00945321	0.00945321			1.59	36.57	18.343	100.038	-0.00852297	0.00852297			1.05	30.29	17.647	100.07	-0.00964326	0.00964326			1.01	30.04	25.067	100.094	-0.00166514	0.00166514
	1.19	26.7	14.214	99.858	-0.0114998	0.0114998			1.07	32.37	21.61	99.885	-0.00946461	0.00946461			1.05	34.26	14.773	99.926	-0.00947932	0.00947932			1.59	36.58	18.343	100.038	-0.00852044	0.00852044			1.06	30.3	17.647	100.07	-0.00963747	0.00963747			1.02	30.06	25.067	100.094	-0.00166087	0.00166087
	1.19	26.72	14.214	99.858	-0.0114621	0.0114621			1.08	32.39	21.61	99.885	-0.00946427	0.00946427			1.06	34.28	14.773	99.926	-0.00953069	0.00953069			1.59	36.6	18.343	100.037	-0.00851323	0.00851323			1.06	30.32	17.647	100.07	-0.00963034	0.00963034			1.02	30.08	25.067	100.094	-0.00166273	0.00166273
	1.19	26.73	14.214	99.858	-0.0114351	0.0114351			1.08	32.4	21.61	99.885	-0.00946395	0.00946395			1.06	34.29	14.772	99.926	-0.00957344	0.00957344			1.59	36.61	18.343	100.037	-0.00850885	0.00850885			1.06	30.34	17.646	100.07	-0.0096281	0.0096281			1.02	30.1	25.067	100.094	-0.00166865	0.00166865
	1.19	26.75	14.214	99.858	-0.0114117	0.0114117			1.08	32.42	21.61	99.885	-0.00946364	0.00946364			1.06	34.31	14.772	99.926	-0.00958029	0.00958029			1.6	36.63	18.343	100.037	-0.00851116	0.00851116			1.06	30.35	17.646	100.07	-0.00963259	0.00963259			1.02	30.12	25.067	100.094	-0.00167258	0.00167258
	1.2	26.76	14.214	99.858	-0.0113827	0.0113827			1.08	32.44	21.61	99.885	-0.00946329	0.00946329			1.06	34.33	14.772	99.926	-0.00954948	0.00954948			1.6	36.64	18.343	100.037	-0.00852081	0.00852081			1.06	30.37	17.646	100.069	-0.00964143	0.00964143			1.02	30.13	25.067	100.094	-0.00167021	0.00167021
	1.2	26.78	14.214	99.857	-0.0113434	0.0113434			1.08	32.45	21.61	99.884	-0.00946288	0.00946288			1.06	34.34	14.772	99.925	-0.00950502	0.00950502			1.6	36.66	18.343	100.037	-0.00853054	0.00853054			1.07	30.39	17.646	100.069	-0.00964871	0.00964871			1.02	30.15	25.067	100.094	-0.00166201	0.00166201
	1.2	26.79	14.214	99.857	-0.0112939	0.0112939			1.08	32.47	21.61	99.884	-0.00946242	0.00946242			1.07	34.36	14.772	99.925	-0.00947793	0.00947793			1.6	36.67	18.343	100.037	-0.00853177	0.00853177			1.07	30.4	17.646	100.069	-0.00965009	0.00965009			1.03	30.17	25.067	100.094	-0.00165324	0.00165324
	1.2	26.81	14.214	99.857	-0.0112446	0.0112446			1.08	32.49	21.61	99.884	-0.00946193	0.00946193			1.07	34.38	14.772	99.925	-0.00948491	0.00948491			1.6	36.69	18.343	100.037	-0.00852215	0.00852215			1.07	30.42	17.646	100.069	-0.00964657	0.00964657			1.03	30.19	25.067	100.094	-0.00164991	0.00164991
	1.2	26.82	14.214	99.857	-0.0112041	0.0112041			1.09	32.5	21.61	99.884	-0.00946143	0.00946143			1.07	34.39	14.772	99.925	-0.00951567	0.00951567			1.61	36.7	18.343	100.037	-0.00850525	0.00850525			1.07	30.44	17.646	100.068	-0.00964318	0.00964318			1.03	30.21	25.067	100.094	-0.00165381	0.00165381
	1.21	26.84	14.214	99.857	-0.0111745	0.0111745			1.09	32.52	21.61	99.884	-0.00946093	0.00946093			1.07	34.41	14.772	99.925	-0.0095415	0.0095415			1.61	36.72	18.343	100.036	-0.00849109	0.00849109			1.07	30.45	17.646	100.068	-0.00964471	0.00964471			1.03	30.22	25.067	100.094	-0.00166173	0.00166173
	1.21	26.85	14.214	99.857	-0.0111492	0.0111492			1.09	32.53	21.61	99.883	-0.0094604	0.0094604			1.07	34.43	14.772	99.925	-0.00953987	0.00953987			1.61	36.73	18.343	100.036	-0.00848615	0.00848615			1.07	30.47	17.646	100.068	-0.00965178	0.00965178			1.03	30.24	25.067	100.093	-0.00166789	0.00166789
	1.21	26.87	14.214	99.856	-0.0111173	0.0111173			1.09	32.55	21.61	99.883	-0.00945981	0.00945981			1.07	34.44	14.772	99.924	-0.00950508	0.00950508			1.61	36.75	18.343	100.036	-0.00849102	0.00849102			1.08	30.49	17.646	100.068	-0.00966169	0.00966169			1.03	30.26	25.067	100.093	-0.00166745	0.00166745
	1.21	26.88	14.214	99.856	-0.0110744	0.0110744			1.09	32.57	21.61	99.883	-0.00945913	0.00945913			1.08	34.46	14.772	99.924	-0.00945596	0.00945596			1.61	36.76	18.343	100.036	-0.00850161	0.00850161			1.08	30.5	17.646	100.068	-0.00966994	0.00966994			1.03	30.28	25.067	100.093	-0.00166091	0.00166091
	1.21	26.9	14.214	99.856	-0.0110237	0.0110237			1.09	32.58	21.61	99.883	-0.00945838	0.00945838			1.08	34.47	14.772	99.924	-0.00941661	0.00941661			1.61	36.78	18.343	100.036	-0.00851082	0.00851082			1.08	30.52	17.646	100.067	-0.00967476	0.00967476			1.04	30.29	25.067	100.093	-0.00165328	0.00165328
	1.21	26.91	14.214	99.856	-0.0109748	0.0109748			1.1	32.6	21.61	99.883	-0.00945757	0.00945757			1.08	34.49	14.772	99.924	-0.00940135	0.00940135			1.62	36.79	18.343	100.036	-0.00851437	0.00851437			1.08	30.54	17.646	100.067	-0.00967641	0.00967641			1.04	30.31	25.067	100.093	-0.00165048	0.00165048
	1.22	26.93	14.214	99.856	-0.0109335	0.0109335			1.1	32.61	21.61	99.883	-0.00945674	0.00945674			1.08	34.51	14.772	99.924	-0.00940958	0.00940958			1.62	36.81	18.343	100.036	-0.00851205	0.00851205			1.08	30.55	17.646	100.067	-0.00967727	0.00967727			1.04	30.33	25.067	100.093	-0.00165521	0.00165521
	1.22	26.94	14.214	99.856	-0.0109023	0.0109023			1.1	32.63	21.61	99.882	-0.00945587	0.00945587			1.08	34.52	14.772	99.924	-0.00942524	0.00942524			1.62	36.82	18.343	100.036	-0.00850736	0.00850736			1.08	30.57	17.646	100.067	-0.00968076	0.00968076			1.04	30.35	25.067	100.093	-0.00166457	0.00166457
	1.22	26.96	14.214	99.855	-0.0108768	0.0108768			1.1	32.65	21.61	99.882	-0.00945496	0.00945496			1.08	34.54	14.772	99.924	-0.0094257	0.0094257			1.62	36.84	18.343	100.035	-0.00850697	0.00850697			1.08	30.59	17.646	100.067	-0.00968792	0.00968792			1.04	30.36	25.067	100.093	-0.00167284	0.00167284
	1.22	26.97	14.213	99.855	-0.0108497	0.0108497			1.1	32.66	21.61	99.882	-0.00945398	0.00945398			1.08	34.56	14.772	99.923	-0.00940093	0.00940093			1.62	36.85	18.343	100.035	-0.00851368	0.00851368			1.09	30.6	17.646	100.066	-0.00969797	0.00969797			1.05	30.38	25.067	100.093	-0.00167487	0.00167487
	1.22	26.99	14.213	99.855	-0.0108158	0.0108158			1.11	32.68	21.61	99.882	-0.00945292	0.00945292			1.09	34.57	14.772	99.923	-0.00935271	0.00935271			1.62	36.87	18.343	100.035	-0.00852582	0.00852582			1.09	30.62	17.646	100.066	-0.00970834	0.00970834			1.05	30.4	25.067	100.093	-0.00167123	0.00167123
	1.22	27	14.213	99.855	-0.0107719	0.0107719			1.11	32.69	21.61	99.882	-0.00945177	0.00945177			1.09	34.59	14.772	99.923	-0.00929842	0.00929842			1.63	36.88	18.343	100.035	-0.00853683	0.00853683			1.09	30.63	17.646	100.066	-0.00971634	0.00971634			1.05	30.42	25.067	100.093	-0.00166587	0.00166587
	1.23	27.02	14.213	99.855	-0.0107215	0.0107215			1.11	32.71	21.61	99.881	-0.00945055	0.00945055			1.09	34.6	14.772	99.923	-0.00926153	0.00926153			1.63	36.9	18.343	100.035	-0.00854066	0.00854066			1.09	30.65	17.646	100.066	-0.00972206	0.00972206			1.05	30.43	25.067	100.093	-0.00166435	0.00166435
	1.23	27.03	14.213	99.855	-0.0106731	0.0106731			1.11	32.72	21.61	99.881	-0.00944929	0.00944929			1.09	34.62	14.772	99.923	-0.00924868	0.00924868			1.63	36.92	18.342	100.035	-0.00853711	0.00853711			1.09	30.67	17.646	100.066	-0.00972665	0.00972665			1.05	30.45	25.067	100.093	-0.00166932	0.00166932
	1.23	27.05	14.213	99.855	-0.0106335	0.0106335			1.11	32.74	21.61	99.881	-0.00944798	0.00944798			1.09	34.64	14.772	99.923	-0.00925396	0.00925396			1.63	36.93	18.342	100.035	-0.00852999	0.00852999			1.09	30.68	17.646	100.065	-0.00973203	0.00973203			1.05	30.47	25.067	100.093	-0.00167789	0.00167789
	1.23	27.06	14.213	99.854	-0.0106042	0.0106042			1.11	32.76	21.609	99.881	-0.00944664	0.00944664			1.09	34.65	14.772	99.922	-0.00925168	0.00925168			1.63	36.95	18.342	100.035	-0.00852559	0.00852559			1.1	30.7	17.646	100.065	-0.00973977	0.00973977			1.05	30.48	25.067	100.093	-0.00168647	0.00168647
	1.23	27.08	14.213	99.854	-0.0105793	0.0105793			1.12	32.77	21.609	99.881	-0.00944524	0.00944524			1.1	34.67	14.772	99.922	-0.00922417	0.00922417			1.63	36.96	18.342	100.035	-0.00852711	0.00852711			1.1	30.71	17.646	100.065	-0.00975046	0.00975046			1.06	30.5	25.067	100.093	-0.00169085	0.00169085
	1.23	27.09	14.213	99.854	-0.0105483	0.0105483			1.12	32.79	21.609	99.881	-0.00944377	0.00944377			1.1	34.68	14.772	99.922	-0.00916729	0.00916729			1.63	36.98	18.342	100.034	-0.00853352	0.00853352			1.1	30.73	17.646	100.065	-0.00976262	0.00976262			1.06	30.52	25.067	100.092	-0.00169108	0.00169108
	1.23	27.11	14.213	99.854	-0.0105059	0.0105059			1.12	32.8	21.609	99.88	-0.00944221	0.00944221			1.1	34.7	14.772	99.922	-0.00909809	0.00909809			1.64	36.99	18.342	100.034	-0.00854134	0.00854134			1.1	30.75	17.646	100.064	-0.00977473	0.00977473			1.06	30.54	25.067	100.092	-0.00168919	0.00168919
	1.24	27.12	14.213	99.854	-0.0104538	0.0104538			1.12	32.82	21.609	99.88	-0.00944058	0.00944058			1.1	34.71	14.772	99.922	-0.0090455	0.0090455			1.64	37.01	18.342	100.034	-0.0085454	0.0085454			1.1	30.76	17.646	100.064	-0.0097848	0.0097848			1.06	30.55	25.067	100.092	-0.0016882	0.0016882
	1.24	27.14	14.213	99.854	-0.0104006	0.0104006			1.12	32.83	21.609	99.88	-0.00943889	0.00943889			1.1	34.73	14.772	99.921	-0.00902265	0.00902265			1.64	37.02	18.342	100.034	-0.00854363	0.00854363			1.11	30.78	17.645	100.064	-0.00979234	0.00979234			1.06	30.57	25.067	100.092	-0.00169129	0.00169129
	1.24	27.15	14.213	99.854	-0.010356	0.010356			1.12	32.85	21.609	99.88	-0.00943716	0.00943716			1.11	34.75	14.772	99.921	-0.00902579	0.00902579			1.64	37.04	18.342	100.034	-0.00853654	0.00853654			1.11	30.79	17.645	100.064	-0.0097996	0.0097996			1.07	30.59	25.066	100.092	-0.00169863	0.00169863
	1.24	27.17	14.213	99.853	-0.0103239	0.0103239			1.13	32.86	21.609	99.88	-0.00943539	0.00943539			1.11	34.76	14.772	99.921	-0.00902556	0.00902556			1.64	37.06	18.342	100.034	-0.0085293	0.0085293			1.11	30.81	17.645	100.064	-0.0098085	0.0098085			1.07	30.6	25.066	100.092	-0.0017084	0.0017084
	1.24	27.19	14.213	99.853	-0.0102994	0.0102994			1.13	32.88	21.609	99.879	-0.00943357	0.00943357			1.11	34.78	14.772	99.921	-0.00899732	0.00899732			1.64	37.07	18.342	100.034	-0.00852585	0.00852585			1.11	30.82	17.645	100.063	-0.0098202	0.0098202			1.07	30.62	25.066	100.092	-0.00171756	0.00171756
	1.24	27.2	14.213	99.853	-0.0102719	0.0102719			1.13	32.89	21.609	99.879	-0.00943168	0.00943168			1.11	34.79	14.772	99.921	-0.00893801	0.00893801			1.65	37.09	18.342	100.034	-0.00852882	0.00852882			1.11	30.84	17.645	100.063	-0.00983453	0.00983453			1.07	30.64	25.066	100.092	-0.00172226	0.00172226
	1.25	27.22	14.213	99.853	-0.0102303	0.0102303			1.13	32.91	21.609	99.879	-0.00942971	0.00942971			1.11	34.81	14.772	99.921	-0.00886618	0.00886618			1.65	37.11	18.342	100.034	-0.00853557	0.00853557			1.11	30.86	17.645	100.063	-0.00984906	0.00984906			1.07	30.65	25.066	100.092	-0.00172215	0.00172215
	1.25	27.23	14.213	99.853	-0.0101721	0.0101721			1.13	32.92	21.609	99.879	-0.00942766	0.00942766			1.11	34.82	14.772	99.92	-0.00880834	0.00880834			1.65	37.12	18.342	100.034	-0.00854064	0.00854064			1.12	30.87	17.645	100.063	-0.00986188	0.00986188			1.07	30.67	25.066	100.092	-0.00172057	0.00172057
	1.25	27.25	14.213	99.853	-0.0101073	0.0101073			1.13	32.94	21.609	99.879	-0.00942554	0.00942554			1.12	34.84	14.772	99.92	-0.00877639	0.00877639			1.65	37.14	18.342	100.033	-0.00854125	0.00854125			1.12	30.89	17.645	100.063	-0.00987229	0.00987229			1.08	30.69	25.066	100.092	-0.00172188	0.00172188
	1.25	27.26	14.213	99.853	-0.0100528	0.0100528			1.13	32.95	21.609	99.879	-0.00942337	0.00942337			1.12	34.85	14.772	99.92	-0.00876303	0.00876303			1.65	37.15	18.342	100.033	-0.00853491	0.00853491			1.12	30.9	17.645	100.062	-0.00988065	0.00988065			1.08	30.7	25.066	100.092	-0.00172947	0.00172947
	1.25	27.28	14.213	99.852	-0.0100168	0.0100168			1.14	32.97	21.609	99.878	-0.00942116	0.00942116			1.12	34.87	14.772	99.92	-0.00874879	0.00874879			1.66	37.17	18.342	100.033	-0.00852545	0.00852545			1.12	30.92	17.645	100.062	-0.00988962	0.00988962			1.08	30.72	25.066	100.092	-0.00174196	0.00174196
	1.26	27.3	14.213	99.852	-0.00999484	0.00999484			1.14	32.98	21.609	99.878	-0.00941889	0.00941889			1.12	34.88	14.772	99.92	-0.00871623	0.00871623			1.66	37.19	18.342	100.033	-0.00851816	0.00851816			1.12	30.93	17.645	100.062	-0.0099014	0.0099014			1.08	30.74	25.066	100.092	-0.00175394	0.00175394
	1.26	27.31	14.213	99.852	-0.00997124	0.00997124			1.14	33	21.609	99.878	-0.00941655	0.00941655			1.12	34.9	14.772	99.92	-0.00866275	0.00866275			1.66	37.2	18.342	100.033	-0.00851723	0.00851723			1.12	30.95	17.645	100.062	-0.00991672	0.00991672			1.08	30.75	25.066	100.092	-0.0017611	0.0017611
	1.26	27.33	14.213	99.852	-0.00993215	0.00993215			1.14	33.01	21.609	99.878	-0.00941412	0.00941412			1.12	34.91	14.772	99.92	-0.008597	0.008597			1.66	37.22	18.342	100.033	-0.0085229	0.0085229			1.13	30.96	17.645	100.062	-0.00993387	0.00993387			1.08	30.77	25.066	100.092	-0.00176251	0.00176251
	1.26	27.34	14.213	99.852	-0.00987815	0.00987815			1.14	33.03	21.609	99.878	-0.00941161	0.00941161			1.13	34.93	14.771	99.919	-0.00853537	0.00853537			1.66	37.24	18.342	100.033	-0.00853066	0.00853066			1.13	30.98	17.645	100.061	-0.00994961	0.00994961			1.08	30.78	25.066	100.092	-0.00176125	0.00176125
	1.26	27.36	14.213	99.852	-0.00981784	0.00981784			1.14	33.04	21.609	99.878	-0.00940902	0.00940902			1.13	34.94	14.771	99.919	-0.00848859	0.00848859			1.66	37.25	18.342	100.033	-0.00853365	0.00853365			1.13	30.99	17.645	100.061	-0.00996198	0.00996198			1.09	30.8	25.066	100.091	-0.00176344	0.00176344
	1.26	27.38	14.213	99.852	-0.00976775	0.00976775			1.15	33.06	21.609	99.877	-0.0094064	0.0094064			1.13	34.96	14.771	99.919	-0.00845443	0.00845443			1.67	37.27	18.342	100.033	-0.00852877	0.00852877			1.13	31.01	17.645	100.061	-0.00997146	0.00997146			1.09	30.82	25.066	100.091	-0.00177177	0.00177177
	1.27	27.39	14.213	99.852	-0.00973527	0.00973527			1.15	33.07	21.609	99.877	-0.00940375	0.00940375			1.13	34.97	14.771	99.919	-0.00842625	0.00842625			1.67	37.29	18.342	100.033	-0.00851876	0.00851876			1.13	31.02	17.645	100.061	-0.0099806	0.0099806			1.09	30.83	25.066	100.091	-0.00178583	0.00178583
	1.27	27.41	14.213	99.851	-0.00971642	0.00971642			1.15	33.09	21.609	99.877	-0.00940108	0.00940108			1.13	34.99	14.771	99.919	-0.00838952	0.00838952			1.67	37.3	18.342	100.032	-0.00850902	0.00850902			1.13	31.04	17.645	100.061	-0.00999293	0.00999293			1.09	30.85	25.066	100.091	-0.00180034	0.00180034
	1.27	27.43	14.213	99.851	-0.00969791	0.00969791			1.15	33.1	21.609	99.877	-0.00939836	0.00939836			1.13	35	14.771	99.919	-0.00834053	0.00834053			1.67	37.32	18.342	100.032	-0.00850618	0.00850618			1.13	31.05	17.645	100.06	-0.0100086	0.0100086			1.09	30.87	25.066	100.091	-0.00180967	0.00180967
	1.27	27.44	14.213	99.851	-0.00966571	0.00966571			1.15	33.12	21.609	99.877	-0.00939557	0.00939557			1.13	35.02	14.771	99.919	-0.00828117	0.00828117			1.67	37.34	18.342	100.032	-0.00851113	0.00851113			1.14	31.07	17.645	100.06	-0.0100262	0.0100262			1.09	30.88	25.066	100.091	-0.00181285	0.00181285
	1.27	27.46	14.213	99.851	-0.00961545	0.00961545			1.16	33.13	21.609	99.877	-0.00939273	0.00939273			1.14	35.03	14.771	99.918	-0.00821699	0.00821699			1.67	37.36	18.342	100.032	-0.00851878	0.00851878			1.14	31.08	17.645	100.06	-0.0100423	0.0100423			1.1	30.9	25.066	100.091	-0.00181318	0.00181318
	1.27	27.48	14.213	99.851	-0.00955473	0.00955473			1.16	33.15	21.608	99.876	-0.00938984	0.00938984			1.14	35.05	14.771	99.918	-0.00815787	0.00815787			1.68	37.37	18.342	100.032	-0.00852335	0.00852335			1.14	31.1	17.645	100.06	-0.0100547	0.0100547			1.1	30.91	25.066	100.091	-0.00181657	0.00181657
	1.28	27.49	14.213	99.851	-0.00950118	0.00950118			1.16	33.16	21.608	99.876	-0.00938694	0.00938694			1.14	35.06	14.771	99.918	-0.00810986	0.00810986			1.68	37.39	18.342	100.032	-0.00851937	0.00851937			1.14	31.11	17.645	100.06	-0.0100643	0.0100643			1.1	30.93	25.066	100.091	-0.00182636	0.00182636
	1.28	27.51	14.213	99.851	-0.00946644	0.00946644			1.16	33.18	21.608	99.876	-0.00938404	0.00938404			1.14	35.08	14.771	99.918	-0.00807376	0.00807376			1.68	37.41	18.342	100.032	-0.00850881	0.00850881			1.14	31.13	17.645	100.059	-0.0100736	0.0100736			1.1	30.94	25.066	100.091	-0.00184151	0.00184151
	1.28	27.53	14.213	99.851	-0.00945276	0.00945276			1.16	33.19	21.608	99.876	-0.00938113	0.00938113			1.14	35.09	14.771	99.918	-0.00804348	0.00804348			1.68	37.42	18.342	100.032	-0.00849792	0.00849792			1.14	31.14	17.645	100.059	-0.0100865	0.0100865			1.1	30.96	25.066	100.091	-0.00185751	0.00185751
	1.28	27.54	14.213	99.85	-0.00944404	0.00944404			1.16	33.21	21.608	99.876	-0.00937818	0.00937818			1.14	35.11	14.771	99.918	-0.00800415	0.00800415			1.68	37.44	18.342	100.032	-0.00849193	0.00849193			1.15	31.16	17.645	100.059	-0.010103	0.010103			1.11	30.98	25.066	100.091	-0.00186886	0.00186886
	1.28	27.56	14.213	99.85	-0.00942359	0.00942359			1.17	33.22	21.608	99.876	-0.00937519	0.00937519			1.15	35.12	14.771	99.918	-0.00794691	0.00794691			1.68	37.46	18.342	100.031	-0.00849451	0.00849451			1.15	31.17	17.645	100.059	-0.0101213	0.0101213			1.11	30.99	25.066	100.091	-0.00187435	0.00187435
	1.28	27.58	14.213	99.85	-0.00938279	0.00938279			1.17	33.24	21.608	99.875	-0.00937214	0.00937214			1.15	35.14	14.771	99.917	-0.00787756	0.00787756			1.68	37.48	18.342	100.031	-0.00850141	0.00850141			1.15	31.19	17.645	100.059	-0.0101373	0.0101373			1.11	31.01	25.066	100.091	-0.00187661	0.00187661
	1.28	27.59	14.213	99.85	-0.00932944	0.00932944			1.17	33.25	21.608	99.875	-0.00936907	0.00936907			1.15	35.15	14.771	99.917	-0.00780594	0.00780594			1.69	37.49	18.342	100.031	-0.00850596	0.00850596			1.15	31.2	17.644	100.058	-0.0101502	0.0101502			1.11	31.02	25.066	100.091	-0.00188053	0.00188053
	1.29	27.61	14.213	99.85	-0.0092809	0.0092809			1.17	33.27	21.608	99.875	-0.00936598	0.00936598			1.15	35.17	14.771	99.917	-0.00774612	0.00774612			1.69	37.51	18.342	100.031	-0.00850418	0.00850418			1.15	31.22	17.644	100.058	-0.0101612	0.0101612			1.11	31.04	25.066	100.091	-0.00189007	0.00189007
	1.29	27.63	14.213	99.85	-0.00925054	0.00925054			1.17	33.28	21.608	99.875	-0.00936291	0.00936291			1.15	35.18	14.771	99.917	-0.0077028	0.0077028			1.69	37.53	18.342	100.031	-0.00849513	0.00849513			1.16	31.23	17.644	100.058	-0.0101732	0.0101732			1.11	31.05	25.066	100.091	-0.00190422	0.00190422
	1.29	27.65	14.213	99.85	-0.00923922	0.00923922			1.17	33.3	21.608	99.875	-0.00935983	0.00935983			1.16	35.2	14.771	99.917	-0.00766729	0.00766729			1.69	37.55	18.342	100.031	-0.00848387	0.00848387			1.16	31.25	17.644	100.058	-0.0101886	0.0101886			1.12	31.07	25.066	100.091	-0.0019196	0.0019196
	1.29	27.66	14.213	99.85	-0.00923305	0.00923305			1.18	33.31	21.608	99.875	-0.00935673	0.00935673			1.16	35.21	14.771	99.917	-0.00763048	0.00763048			1.69	37.57	18.342	100.031	-0.00847677	0.00847677			1.16	31.26	17.644	100.058	-0.010206	0.010206			1.12	31.09	25.066	100.09	-0.00193197	0.00193197
	1.29	27.68	14.213	99.849	-0.00921728	0.00921728			1.18	33.33	21.608	99.875	-0.00935358	0.00935358			1.16	35.23	14.771	99.917	-0.00757869	0.00757869			1.69	37.58	18.342	100.031	-0.00847682	0.00847682			1.16	31.28	17.644	100.057	-0.0102236	0.0102236			1.12	31.1	25.066	100.09	-0.00193961	0.00193961
	1.29	27.7	14.213	99.849	-0.00918412	0.00918412			1.18	33.34	21.608	99.874	-0.00935039	0.00935039			1.16	35.24	14.771	99.917	-0.0075094	0.0075094			1.7	37.6	18.342	100.031	-0.00848191	0.00848191			1.16	31.29	17.644	100.057	-0.0102396	0.0102396			1.12	31.12	25.066	100.09	-0.00194419	0.00194419
	1.3	27.72	14.213	99.849	-0.00914015	0.00914015			1.18	33.36	21.608	99.874	-0.00934718	0.00934718			1.16	35.26	14.771	99.917	-0.00743324	0.00743324			1.7	37.62	18.342	100.03	-0.00848782	0.00848782			1.16	31.31	17.644	100.057	-0.0102539	0.0102539			1.12	31.13	25.066	100.09	-0.00194932	0.00194932
	1.3	27.73	14.213	99.849	-0.00909888	0.00909888			1.18	33.37	21.608	99.874	-0.00934395	0.00934395			1.16	35.27	14.771	99.916	-0.00736301	0.00736301			1.7	37.64	18.342	100.03	-0.00848917	0.00848917			1.17	31.32	17.644	100.057	-0.0102679	0.0102679			1.12	31.15	25.066	100.09	-0.00195844	0.00195844
	1.3	27.75	14.213	99.849	-0.0090732	0.0090732			1.18	33.39	21.608	99.874	-0.00934072	0.00934072			1.17	35.29	14.771	99.916	-0.00730713	0.00730713			1.7	37.66	18.342	100.03	-0.00848455	0.00848455			1.17	31.34	17.644	100.057	-0.010283	0.010283			1.13	31.16	25.066	100.09	-0.00197139	0.00197139
	1.3	27.77	14.213	99.849	-0.00906443	0.00906443			1.18	33.4	21.608	99.874	-0.00933749	0.00933749			1.17	35.3	14.771	99.916	-0.00726424	0.00726424			1.7	37.67	18.342	100.03	-0.00847775	0.00847775			1.17	31.35	17.644	100.057	-0.0102981	0.0102981			1.13	31.18	25.066	100.09	-0.00198606	0.00198606
	1.3	27.79	14.213	99.849	-0.00906381	0.00906381			1.19	33.42	21.608	99.874	-0.00933426	0.00933426			1.17	35.32	14.771	99.916	-0.0072238	0.0072238			1.71	37.69	18.342	100.03	-0.00847185	0.00847185			1.17	31.37	17.644	100.056	-0.0103134	0.0103134			1.13	31.19	25.066	100.09	-0.00199971	0.00199971
	1.31	27.81	14.212	99.848	-0.00905895	0.00905895			1.19	33.43	21.608	99.873	-0.00933104	0.00933104			1.17	35.33	14.771	99.916	-0.00717465	0.00717465			1.71	37.71	18.342	100.03	-0.00847247	0.00847247			1.17	31.38	17.644	100.056	-0.0103282	0.0103282			1.13	31.21	25.066	100.09	-0.00200957	0.00200957
	1.31	27.82	14.212	99.848	-0.00904032	0.00904032			1.19	33.45	21.608	99.873	-0.00932783	0.00932783			1.17	35.35	14.771	99.916	-0.00711149	0.00711149			1.71	37.73	18.342	100.03	-0.0084791	0.0084791			1.17	31.4	17.644	100.056	-0.0103431	0.0103431			1.13	31.22	25.066	100.09	-0.0020164	0.0020164
	1.31	27.84	14.212	99.848	-0.00901116	0.00901116			1.19	33.46	21.608	99.873	-0.00932466	0.00932466			1.17	35.36	14.771	99.916	-0.00703652	0.00703652			1.71	37.75	18.342	100.03	-0.00848743	0.00848743			1.18	31.41	17.644	100.056	-0.0103589	0.0103589			1.13	31.24	25.066	100.09	-0.00202281	0.00202281
	1.31	27.86	14.212	99.848	-0.00898109	0.00898109			1.19	33.48	21.608	99.873	-0.00932152	0.00932152			1.18	35.38	14.771	99.916	-0.00696212	0.00696212			1.71	37.77	18.341	100.03	-0.00849245	0.00849245			1.18	31.43	17.644	100.056	-0.0103751	0.0103751			1.13	31.25	25.066	100.09	-0.00203134	0.00203134
	1.31	27.88	14.212	99.848	-0.00896181	0.00896181			1.19	33.49	21.608	99.873	-0.00931841	0.00931841			1.18	35.39	14.771	99.916	-0.00690005	0.00690005			1.71	37.78	18.341	100.029	-0.00848987	0.00848987			1.18	31.44	17.644	100.056	-0.0103911	0.0103911			1.14	31.27	25.066	100.09	-0.00204316	0.00204316
	1.31	27.9	14.212	99.848	-0.00896017	0.00896017			1.2	33.51	21.608	99.873	-0.00931533	0.00931533			1.18	35.41	14.771	99.916	-0.00685597	0.00685597			1.72	37.8	18.341	100.029	-0.00848147	0.00848147			1.18	31.46	17.644	100.055	-0.0104058	0.0104058			1.14	31.28	25.066	100.09	-0.00205693	0.00205693
	1.32	27.91	14.212	99.848	-0.00897043	0.00897043			1.2	33.52	21.608	99.873	-0.00931227	0.00931227			1.18	35.42	14.771	99.916	-0.0068201	0.0068201			1.72	37.82	18.341	100.029	-0.00847218	0.00847218			1.18	31.47	17.644	100.055	-0.01042	0.01042			1.14	31.3	25.066	100.09	-0.00207045	0.00207045
	1.32	27.93	14.212	99.847	-0.00898183	0.00898183			1.2	33.54	21.608	99.873	-0.00930923	0.00930923			1.18	35.44	14.771	99.915	-0.00677883	0.00677883			1.72	37.84	18.341	100.029	-0.00846676	0.00846676			1.18	31.49	17.644	100.055	-0.0104343	0.0104343			1.14	31.31	25.066	100.09	-0.00208205	0.00208205
	1.32	27.95	14.212	99.847	-0.00898203	0.00898203			1.2	33.55	21.608	99.872	-0.00930621	0.00930621			1.18	35.45	14.771	99.915	-0.00672028	0.00672028			1.72	37.86	18.341	100.029	-0.00846791	0.00846791			1.18	31.5	17.644	100.055	-0.0104512	0.0104512			1.14	31.33	25.066	100.09	-0.00209164	0.00209164
	1.32	27.97	14.212	99.847	-0.00896759	0.00896759			1.2	33.57	21.608	99.872	-0.00930321	0.00930321			1.18	35.47	14.771	99.915	-0.00664314	0.00664314			1.72	37.88	18.341	100.029	-0.00847472	0.00847472			1.19	31.52	17.644	100.055	-0.0104706	0.0104706			1.14	31.34	25.066	100.09	-0.00209959	0.00209959
	1.32	27.99	14.212	99.847	-0.00894595	0.00894595			1.21	33.58	21.608	99.872	-0.00930022	0.00930022			1.19	35.48	14.771	99.915	-0.00655781	0.00655781			1.72	37.9	18.341	100.029	-0.00848172	0.00848172			1.19	31.53	17.644	100.055	-0.01049	0.01049			1.15	31.36	25.066	100.09	-0.00210782	0.00210782
	1.32	28.01	14.212	99.847	-0.0089292	0.0089292			1.21	33.6	21.608	99.872	-0.00929725	0.00929725			1.19	35.5	14.771	99.915	-0.00648201	0.00648201			1.73	37.92	18.341	100.029	-0.00848407	0.00848407			1.19	31.55	17.644	100.054	-0.0105076	0.0105076			1.15	31.37	25.066	100.089	-0.00211812	0.00211812
	1.33	28.03	14.212	99.847	-0.00892902	0.00892902			1.21	33.62	21.608	99.872	-0.00929431	0.00929431			1.19	35.51	14.771	99.915	-0.00642865	0.00642865			1.73	37.93	18.341	100.028	-0.00848027	0.00848027			1.19	31.56	17.644	100.054	-0.0105218	0.0105218			1.15	31.39	25.066	100.089	-0.00213059	0.00213059
	1.33	28.04	14.212	99.847	-0.00894392	0.00894392			1.21	33.63	21.607	99.872	-0.00929139	0.00929139			1.19	35.53	14.771	99.915	-0.00639494	0.00639494			1.73	37.95	18.341	100.028	-0.00847325	0.00847325			1.19	31.58	17.644	100.054	-0.0105348	0.0105348			1.15	31.4	25.066	100.089	-0.00214441	0.00214441
	1.33	28.06	14.212	99.846	-0.00896442	0.00896442			1.21	33.65	21.607	99.872	-0.00928851	0.00928851			1.19	35.54	14.771	99.915	-0.00636526	0.00636526			1.73	37.97	18.341	100.028	-0.00846905	0.00846905			1.19	31.59	17.644	100.054	-0.0105495	0.0105495			1.15	31.42	25.066	100.089	-0.00215695	0.00215695
	1.33	28.08	14.212	99.846	-0.00897712	0.00897712			1.21	33.66	21.607	99.872	-0.00928565	0.00928565			1.19	35.56	14.771	99.915	-0.00631924	0.00631924			1.73	37.99	18.341	100.028	-0.00847109	0.00847109			1.2	31.61	17.644	100.054	-0.0105673	0.0105673			1.16	31.43	25.066	100.089	-0.00216761	0.00216761
	1.33	28.1	14.212	99.846	-0.00897525	0.00897525			1.22	33.68	21.607	99.871	-0.00928283	0.00928283			1.2	35.57	14.771	99.914	-0.00625192	0.00625192			1.73	38.01	18.341	100.028	-0.00847862	0.00847862			1.2	31.62	17.644	100.054	-0.0105881	0.0105881			1.16	31.45	25.066	100.089	-0.00217617	0.00217617
	1.33	28.12	14.212	99.846	-0.00896402	0.00896402			1.22	33.69	21.607	99.871	-0.00928003	0.00928003			1.2	35.59	14.771	99.914	-0.00617283	0.00617283			1.73	38.03	18.341	100.028	-0.00848914	0.00848914			1.2	31.64	17.644	100.054	-0.0106086	0.0106086			1.16	31.46	25.066	100.089	-0.00218393	0.00218393
	1.33	28.14	14.212	99.846	-0.00895608	0.00895608			1.22	33.71	21.607	99.871	-0.00927727	0.00927727			1.2	35.61	14.771	99.914	-0.00609844	0.00609844			1.74	38.05	18.341	100.028	-0.00849542	0.00849542			1.2	31.65	17.644	100.053	-0.010626	0.010626			1.16	31.48	25.066	100.089	-0.00219303	0.00219303
	1.34	28.16	14.212	99.846	-0.00896375	0.00896375			1.22	33.73	21.607	99.871	-0.00927455	0.00927455			1.2	35.62	14.771	99.914	-0.00604327	0.00604327			1.74	38.07	18.341	100.027	-0.0084952	0.0084952			1.2	31.67	17.644	100.053	-0.0106404	0.0106404			1.16	31.49	25.066	100.089	-0.00220454	0.00220454
	1.34	28.18	14.212	99.846	-0.00898851	0.00898851			1.22	33.74	21.607	99.871	-0.00927189	0.00927189			1.2	35.64	14.771	99.914	-0.00600834	0.00600834			1.74	38.09	18.341	100.027	-0.00848999	0.00848999			1.21	31.68	17.644	100.053	-0.0106539	0.0106539			1.16	31.51	25.066	100.089	-0.00221847	0.00221847
	1.34	28.2	14.212	99.845	-0.00902015	0.00902015			1.22	33.76	21.607	99.871	-0.00926928	0.00926928			1.21	35.65	14.771	99.914	-0.00598232	0.00598232			1.74	38.11	18.341	100.027	-0.00848429	0.00848429			1.21	31.7	17.644	100.053	-0.0106691	0.0106691			1.17	31.52	25.066	100.089	-0.00223255	0.00223255
	1.34	28.21	14.212	99.845	-0.00904389	0.00904389			1.23	33.77	21.607	99.871	-0.00926672	0.00926672			1.21	35.67	14.771	99.914	-0.00594852	0.00594852			1.74	38.13	18.341	100.027	-0.0084869	0.0084869			1.21	31.71	17.644	100.053	-0.0106874	0.0106874			1.17	31.54	25.066	100.089	-0.00224456	0.00224456
	1.34	28.23	14.212	99.845	-0.00905336	0.00905336			1.23	33.79	21.607	99.871	-0.00926421	0.00926421			1.21	35.68	14.771	99.914	-0.00589544	0.00589544			1.74	38.14	18.341	100.027	-0.00849701	0.00849701			1.21	31.73	17.643	100.053	-0.0107068	0.0107068			1.17	31.55	25.066	100.089	-0.00225294	0.00225294
	1.34	28.25	14.212	99.845	-0.00905262	0.00905262			1.23	33.81	21.607	99.87	-0.00926173	0.00926173			1.21	35.7	14.771	99.914	-0.00582491	0.00582491			1.75	38.16	18.341	100.027	-0.00851169	0.00851169			1.21	31.74	17.643	100.053	-0.0107261	0.0107261			1.17	31.57	25.066	100.089	-0.00225971	0.00225971
	1.35	28.27	14.212	99.845	-0.00905441	0.00905441			1.23	33.82	21.607	99.87	-0.00925929	0.00925929			1.21	35.72	14.771	99.914	-0.00575134	0.00575134			1.75	38.18	18.341	100.027	-0.00852427	0.00852427			1.21	31.76	17.643	100.052	-0.0107435	0.0107435			1.17	31.58	25.066	100.089	-0.00226733	0.00226733
	1.35	28.29	14.212	99.845	-0.00907098	0.00907098			1.23	33.84	21.607	99.87	-0.0092569	0.0092569			1.21	35.73	14.771	99.914	-0.00569295	0.00569295			1.75	38.2	18.341	100.027	-0.00852823	0.00852823			1.22	31.78	17.643	100.052	-0.0107587	0.0107587			1.17	31.6	25.066	100.089	-0.00227805	0.00227805
	1.35	28.31	14.212	99.844	-0.00910273	0.00910273			1.23	33.85	21.607	99.87	-0.00925457	0.00925457			1.22	35.75	14.771	99.914	-0.00565809	0.00565809			1.75	38.22	18.341	100.026	-0.00852584	0.00852584			1.22	31.79	17.643	100.052	-0.0107737	0.0107737			1.18	31.61	25.066	100.089	-0.00229163	0.00229163
	1.35	28.33	14.212	99.844	-0.00914052	0.00914052			1.23	33.87	21.607	99.87	-0.00925228	0.00925228			1.22	35.76	14.771	99.914	-0.00564298	0.00564298			1.75	38.24	18.341	100.026	-0.00852193	0.00852193			1.22	31.81	17.643	100.052	-0.0107898	0.0107898			1.18	31.63	25.066	100.089	-0.00230562	0.00230562
	1.35	28.35	14.212	99.844	-0.00917026	0.00917026			1.24	33.89	21.607	99.87	-0.00925004	0.00925004			1.22	35.78	14.771	99.914	-0.00562824	0.00562824			1.76	38.26	18.341	100.026	-0.00852423	0.00852423			1.22	31.82	17.643	100.052	-0.0108074	0.0108074			1.18	31.64	25.066	100.089	-0.00231743	0.00231743
	1.36	28.37	14.212	99.844	-0.00918513	0.00918513			1.24	33.9	21.607	99.87	-0.00924784	0.00924784			1.22	35.8	14.771	99.913	-0.00559531	0.00559531			1.76	38.28	18.341	100.026	-0.0085349	0.0085349			1.22	31.84	17.643	100.052	-0.0108262	0.0108262			1.18	31.66	25.066	100.089	-0.00232602	0.00232602
	1.36	28.39	14.212	99.844	-0.0091915	0.0091915			1.24	33.92	21.607	99.87	-0.00924568	0.00924568			1.22	35.81	14.771	99.913	-0.00553716	0.00553716			1.76	38.3	18.341	100.026	-0.00855094	0.00855094			1.22	31.86	17.643	100.052	-0.0108443	0.0108443			1.18	31.67	25.066	100.089	-0.00233312	0.00233312
	1.36	28.41	14.212	99.843	-0.00920064	0.00920064			1.24	33.94	21.607	99.869	-0.00924359	0.00924359			1.22	35.83	14.771	99.913	-0.00546553	0.00546553			1.76	38.32	18.341	100.026	-0.00856561	0.00856561			1.23	31.87	17.643	100.051	-0.0108612	0.0108612			1.18	31.69	25.066	100.089	-0.00234072	0.00234072
	1.36	28.43	14.212	99.843	-0.00922251	0.00922251			1.24	33.95	21.607	99.869	-0.00924156	0.00924156			1.23	35.84	14.771	99.913	-0.00540317	0.00540317			1.76	38.34	18.341	100.025	-0.00857387	0.00857387			1.23	31.89	17.643	100.051	-0.0108771	0.0108771			1.18	31.7	25.066	100.089	-0.00235127	0.00235127
	1.36	28.45	14.212	99.843	-0.00925915	0.00925915			1.24	33.97	21.607	99.869	-0.0092396	0.0092396			1.23	35.86	14.771	99.913	-0.00536965	0.00536965			1.76	38.36	18.341	100.025	-0.00857495	0.00857495			1.23	31.9	17.643	100.051	-0.0108921	0.0108921			1.19	31.72	25.066	100.089	-0.00236396	0.00236396
	1.36	28.47	14.212	99.843	-0.00930363	0.00930363			1.25	33.99	21.607	99.869	-0.00923771	0.00923771			1.23	35.88	14.771	99.913	-0.00536548	0.00536548			1.77	38.38	18.341	100.025	-0.008573	0.008573			1.23	31.92	17.643	100.051	-0.0109071	0.0109071			1.19	31.73	25.066	100.089	-0.00237683	0.00237683
	1.37	28.48	14.212	99.843	-0.00934514	0.00934514			1.25	34.01	21.607	99.869	-0.00923588	0.00923588			1.23	35.89	14.771	99.913	-0.00536986	0.00536986			1.77	38.4	18.341	100.025	-0.00857554	0.00857554			1.23	31.94	17.643	100.051	-0.0109222	0.0109222			1.19	31.75	25.066	100.089	-0.00238766	0.00238766
	1.37	28.5	14.212	99.843	-0.00937643	0.00937643			1.25	34.02	21.607	99.869	-0.0092341	0.0092341			1.23	35.91	14.771	99.913	-0.00535643	0.00535643			1.77	38.41	18.341	100.025	-0.00858493	0.00858493			1.23	31.95	17.643	100.051	-0.010938	0.010938			1.19	31.76	25.066	100.089	-0.00239588	0.00239588
	1.37	28.52	14.212	99.842	-0.00939789	0.00939789			1.25	34.04	21.607	99.869	-0.00923237	0.00923237			1.23	35.93	14.771	99.913	-0.00530919	0.00530919			1.77	38.43	18.341	100.025	-0.00860185	0.00860185			1.23	31.97	17.643	100.051	-0.0109544	0.0109544			1.19	31.78	25.066	100.089	-0.00240368	0.00240368
	1.37	28.54	14.212	99.842	-0.00941854	0.00941854			1.25	34.06	21.607	99.869	-0.00923069	0.00923069			1.23	35.94	14.771	99.913	-0.00523864	0.00523864			1.77	38.45	18.341	100.025	-0.00861899	0.00861899			1.24	31.98	17.643	100.05	-0.0109714	0.0109714			1.19	31.79	25.066	100.089	-0.00241219	0.00241219
	1.37	28.56	14.212	99.842	-0.00944683	0.00944683			1.26	34.07	21.607	99.868	-0.00922904	0.00922904			1.24	35.96	14.771	99.913	-0.00517377	0.00517377			1.77	38.47	18.341	100.024	-0.00863098	0.00863098			1.24	32	17.643	100.05	-0.0109881	0.0109881			1.2	31.81	25.066	100.089	-0.00242212	0.00242212
	1.37	28.58	14.212	99.842	-0.00948447	0.00948447			1.26	34.09	21.607	99.868	-0.00922741	0.00922741			1.24	35.98	14.771	99.913	-0.00514098	0.00514098			1.78	38.49	18.341	100.024	-0.0086358	0.0086358			1.24	32.02	17.643	100.05	-0.0110038	0.0110038			1.2	31.82	25.066	100.089	-0.00243241	0.00243241
	1.38	28.6	14.212	99.842	-0.00952862	0.00952862			1.26	34.11	21.607	99.868	-0.0092258	0.0092258			1.24	35.99	14.771	99.913	-0.00514233	0.00514233			1.78	38.51	18.341	100.024	-0.00863654	0.00863654			1.24	32.03	17.643	100.05	-0.0110176	0.0110176			1.2	31.84	25.066	100.089	-0.00244229	0.00244229
	1.38	28.62	14.212	99.842	-0.00957188	0.00957188			1.26	34.13	21.607	99.868	-0.00922423	0.00922423			1.24	36.01	14.77	99.913	-0.0051565	0.0051565			1.78	38.53	18.34	100.024	-0.00864007	0.00864007			1.24	32.05	17.643	100.05	-0.0110302	0.0110302			1.2	31.85	25.066	100.089	-0.00245215	0.00245215
	1.38	28.64	14.211	99.841	-0.0096102	0.0096102			1.26	34.14	21.607	99.868	-0.0092227	0.0092227			1.24	36.03	14.77	99.913	-0.00515374	0.00515374			1.78	38.55	18.34	100.024	-0.00864974	0.00864974			1.24	32.07	17.643	100.05	-0.0110433	0.0110433			1.2	31.87	25.066	100.089	-0.00246162	0.00246162
	1.38	28.66	14.211	99.841	-0.00964211	0.00964211			1.26	34.16	21.607	99.868	-0.00922122	0.00922122			1.24	36.04	14.77	99.912	-0.00511913	0.00511913			1.78	38.57	18.34	100.024	-0.00866637	0.00866637			1.25	32.08	17.643	100.05	-0.011058	0.011058			1.21	31.88	25.066	100.089	-0.00247056	0.00247056
	1.38	28.68	14.211	99.841	-0.00967125	0.00967125			1.27	34.18	21.607	99.868	-0.00921977	0.00921977			1.25	36.06	14.77	99.912	-0.00506474	0.00506474			1.78	38.59	18.34	100.023	-0.00868395	0.00868395			1.25	32.1	17.643	100.05	-0.0110747	0.0110747			1.21	31.9	25.066	100.089	-0.00247881	0.00247881
	1.38	28.7	14.211	99.841	-0.00970303	0.00970303			1.27	34.2	21.607	99.868	-0.00921836	0.00921836			1.25	36.08	14.77	99.912	-0.00501722	0.00501722			1.78	38.61	18.34	100.023	-0.00869867	0.00869867			1.25	32.12	17.643	100.049	-0.0110909	0.0110909			1.21	31.91	25.066	100.088	-0.00248622	0.00248622
	1.38	28.72	14.211	99.841	-0.00974127	0.00974127			1.27	34.21	21.607	99.868	-0.00921699	0.00921699			1.25	36.1	14.77	99.912	-0.00499903	0.00499903			1.79	38.63	18.34	100.023	-0.00870724	0.00870724			1.25	32.13	17.643	100.049	-0.0111045	0.0111045			1.21	31.93	25.066	100.088	-0.002494	0.002494
	1.39	28.74	14.211	99.84	-0.00978657	0.00978657			1.27	34.23	21.607	99.867	-0.00921567	0.00921567			1.25	36.11	14.77	99.912	-0.00501477	0.00501477			1.79	38.65	18.34	100.023	-0.00871044	0.00871044			1.25	32.15	17.643	100.049	-0.0111152	0.0111152			1.21	31.95	25.066	100.088	-0.00250312	0.00250312
	1.39	28.76	14.211	99.84	-0.00983495	0.00983495			1.27	34.25	21.607	99.867	-0.00921443	0.00921443			1.25	36.13	14.77	99.912	-0.0050415	0.0050415			1.79	38.67	18.34	100.023	-0.00871433	0.00871433			1.26	32.17	17.643	100.049	-0.0111246	0.0111246			1.21	31.96	25.066	100.088	-0.00251458	0.00251458
	1.39	28.78	14.211	99.84	-0.00988145	0.00988145			1.27	34.27	21.606	99.867	-0.00921327	0.00921327			1.26	36.15	14.77	99.912	-0.00505431	0.00505431			1.79	38.68	18.34	100.023	-0.00872214	0.00872214			1.26	32.19	17.643	100.049	-0.0111353	0.0111353			1.22	31.98	25.066	100.088	-0.00252778	0.00252778
	1.39	28.8	14.211	99.84	-0.00992218	0.00992218			1.28	34.28	21.606	99.867	-0.00921219	0.00921219			1.26	36.17	14.77	99.912	-0.00503979	0.00503979			1.79	38.7	18.34	100.023	-0.00873591	0.00873591			1.26	32.2	17.643	100.049	-0.0111482	0.0111482			1.22	31.99	25.066	100.088	-0.00254082	0.00254082
	1.39	28.82	14.211	99.84	-0.00995812	0.00995812			1.28	34.3	21.606	99.867	-0.00921119	0.00921119			1.26	36.18	14.77	99.912	-0.00500376	0.00500376			1.79	38.72	18.34	100.022	-0.00875284	0.00875284			1.26	32.22	17.643	100.049	-0.0111634	0.0111634			1.22	32.01	25.066	100.088	-0.00255163	0.00255163
	1.39	28.84	14.211	99.839	-0.00999259	0.00999259			1.28	34.32	21.606	99.867	-0.00921026	0.00921026			1.26	36.2	14.77	99.912	-0.00497042	0.00497042			1.8	38.74	18.34	100.022	-0.00876938	0.00876938			1.26	32.24	17.643	100.048	-0.0111782	0.0111782			1.22	32.02	25.066	100.088	-0.00255973	0.00255973
	1.4	28.86	14.211	99.839	-0.0100304	0.0100304			1.28	34.34	21.606	99.867	-0.00920938	0.00920938			1.26	36.22	14.77	99.912	-0.00495802	0.00495802			1.8	38.76	18.34	100.022	-0.00878165	0.00878165			1.26	32.26	17.643	100.048	-0.0111902	0.0111902			1.22	32.04	25.066	100.088	-0.00256607	0.00256607
	1.4	28.88	14.211	99.839	-0.0100744	0.0100744			1.28	34.36	21.606	99.867	-0.00920856	0.00920856			1.26	36.24	14.77	99.912	-0.00497081	0.00497081			1.8	38.78	18.34	100.022	-0.00878812	0.00878812			1.27	32.27	17.643	100.048	-0.0111983	0.0111983			1.22	32.06	25.066	100.088	-0.00257329	0.00257329
	1.4	28.89	14.211	99.839	-0.0101234	0.0101234			1.28	34.38	21.606	99.866	-0.00920781	0.00920781			1.27	36.25	14.77	99.912	-0.00499912	0.00499912			1.8	38.8	18.34	100.022	-0.00879117	0.00879117			1.27	32.29	17.643	100.048	-0.011204	0.011204			1.23	32.07	25.066	100.088	-0.00258294	0.00258294
	1.4	28.91	14.211	99.839	-0.0101736	0.0101736			1.28	34.39	21.606	99.866	-0.00920715	0.00920715			1.27	36.27	14.77	99.912	-0.00502244	0.00502244			1.8	38.82	18.34	100.022	-0.00879624	0.00879624			1.27	32.31	17.643	100.048	-0.0112105	0.0112105			1.23	32.09	25.066	100.088	-0.00259433	0.00259433
	1.4	28.93	14.211	99.838	-0.0102222	0.0102222			1.29	34.41	21.606	99.866	-0.00920654	0.00920654			1.27	36.29	14.77	99.912	-0.00502561	0.00502561			1.81	38.84	18.34	100.022	-0.00880694	0.00880694			1.27	32.33	17.643	100.048	-0.0112207	0.0112207			1.23	32.1	25.066	100.088	-0.00260531	0.00260531
	1.41	28.95	14.211	99.838	-0.010265	0.010265			1.29	34.43	21.606	99.866	-0.00920597	0.00920597			1.27	36.31	14.77	99.911	-0.00500726	0.00500726			1.81	38.86	18.34	100.021	-0.00882256	0.00882256			1.27	32.34	17.643	100.048	-0.0112334	0.0112334			1.23	32.12	25.066	100.088	-0.00261289	0.00261289
	1.41	28.97	14.211	99.838	-0.010303	0.010303			1.29	34.45	21.606	99.866	-0.00920542	0.00920542			1.27	36.33	14.77	99.911	-0.00498016	0.00498016			1.81	38.88	18.34	100.021	-0.00884105	0.00884105			1.27	32.36	17.643	100.047	-0.0112461	0.0112461			1.23	32.14	25.065	100.088	-0.00261728	0.00261728
	1.41	28.99	14.211	99.838	-0.0103411	0.0103411			1.29	34.47	21.606	99.866	-0.00920488	0.00920488			1.27	36.34	14.77	99.911	-0.00496605	0.00496605			1.81	38.89	18.34	100.021	-0.00885498	0.00885498			1.28	32.38	17.643	100.047	-0.0112556	0.0112556			1.23	32.15	25.065	100.088	-0.00262025	0.00262025
	1.41	29.01	14.211	99.838	-0.0103848	0.0103848			1.29	34.49	21.606	99.866	-0.00920436	0.00920436			1.28	36.36	14.77	99.911	-0.00497641	0.00497641			1.81	38.91	18.34	100.021	-0.00886305	0.00886305			1.28	32.4	17.643	100.047	-0.0112606	0.0112606			1.23	32.17	25.066	100.088	-0.00262515	0.00262515
	1.41	29.03	14.211	99.837	-0.0104363	0.0104363			1.29	34.5	21.606	99.866	-0.00920388	0.00920388			1.28	36.38	14.77	99.911	-0.00500947	0.00500947			1.81	38.93	18.34	100.021	-0.00886565	0.00886565			1.28	32.41	17.642	100.047	-0.0112636	0.0112636			1.24	32.19	25.066	100.088	-0.00263341	0.00263341
	1.41	29.05	14.211	99.837	-0.0104915	0.0104915			1.3	34.52	21.606	99.865	-0.00920344	0.00920344			1.28	36.4	14.77	99.911	-0.00504814	0.00504814			1.82	38.95	18.34	100.021	-0.00886721	0.00886721			1.28	32.43	17.642	100.047	-0.0112672	0.0112672			1.24	32.2	25.066	100.088	-0.00264361	0.00264361
	1.42	29.07	14.211	99.837	-0.0105424	0.0105424			1.3	34.54	21.606	99.865	-0.00920304	0.00920304			1.28	36.42	14.77	99.911	-0.00507036	0.00507036			1.82	38.97	18.34	100.02	-0.00887534	0.00887534			1.28	32.45	17.642	100.047	-0.0112742	0.0112742			1.24	32.22	25.066	100.088	-0.00265353	0.00265353
	1.42	29.09	14.211	99.837	-0.0105874	0.0105874			1.3	34.56	21.606	99.865	-0.00920266	0.00920266			1.28	36.44	14.77	99.911	-0.00506665	0.00506665			1.82	38.99	18.34	100.02	-0.00888989	0.00888989			1.28	32.47	17.642	100.047	-0.0112843	0.0112843			1.24	32.24	25.065	100.088	-0.00266017	0.00266017
	1.42	29.11	14.211	99.837	-0.010627	0.010627			1.3	34.58	21.606	99.865	-0.00920229	0.00920229			1.28	36.45	14.77	99.911	-0.00504415	0.00504415			1.82	39.01	18.34	100.02	-0.00890691	0.00890691			1.28	32.49	17.642	100.046	-0.0112944	0.0112944			1.24	32.25	25.065	100.088	-0.00266424	0.00266424
	1.42	29.13	14.211	99.836	-0.0106671	0.0106671			1.3	34.6	21.606	99.865	-0.00920193	0.00920193			1.28	36.47	14.77	99.911	-0.00502819	0.00502819			1.82	39.03	18.34	100.02	-0.00892136	0.00892136			1.29	32.51	17.642	100.046	-0.0113012	0.0113012			1.24	32.27	25.065	100.088	-0.00266748	0.00266748
	1.42	29.15	14.211	99.836	-0.0107118	0.0107118			1.31	34.62	21.606	99.865	-0.00920158	0.00920158			1.29	36.49	14.77	99.911	-0.00504055	0.00504055			1.82	39.04	18.34	100.02	-0.00892874	0.00892874			1.29	32.52	17.642	100.046	-0.0113028	0.0113028			1.25	32.29	25.065	100.088	-0.00267127	0.00267127
	1.42	29.17	14.211	99.836	-0.0107595	0.0107595			1.31	34.64	21.606	99.865	-0.00920125	0.00920125			1.29	36.51	14.77	99.911	-0.00508366	0.00508366			1.83	39.06	18.34	100.019	-0.00893041	0.00893041			1.29	32.54	17.642	100.046	-0.0113019	0.0113019			1.25	32.3	25.065	100.088	-0.00267781	0.00267781
	1.43	29.18	14.211	99.836	-0.0108124	0.0108124			1.31	34.66	21.606	99.864	-0.00920094	0.00920094			1.29	36.53	14.77	99.911	-0.00513905	0.00513905			1.83	39.08	18.34	100.019	-0.0089317	0.0089317			1.29	32.56	17.642	100.046	-0.011302	0.011302			1.25	32.32	25.065	100.088	-0.00268581	0.00268581
	1.43	29.2	14.211	99.836	-0.0108642	0.0108642			1.31	34.67	21.606	99.864	-0.00920065	0.00920065			1.29	36.55	14.77	99.91	-0.00517918	0.00517918			1.83	39.1	18.34	100.019	-0.00893707	0.00893707			1.29	32.58	17.642	100.046	-0.0113052	0.0113052			1.25	32.34	25.065	100.088	-0.00269438	0.00269438
	1.43	29.22	14.211	99.835	-0.0109125	0.0109125			1.31	34.69	21.606	99.864	-0.00920034	0.00920034			1.29	36.57	14.77	99.91	-0.00519117	0.00519117			1.83	39.12	18.34	100.019	-0.0089496	0.0089496			1.29	32.6	17.642	100.046	-0.0113108	0.0113108			1.25	32.35	25.065	100.088	-0.00270126	0.00270126
	1.43	29.24	14.211	99.835	-0.0109573	0.0109573			1.31	34.71	21.606	99.864	-0.00920001	0.00920001			1.29	36.59	14.77	99.91	-0.00518235	0.00518235			1.83	39.14	18.34	100.019	-0.00896613	0.00896613			1.3	32.62	17.642	100.045	-0.0113158	0.0113158			1.26	32.37	25.065	100.088	-0.00270545	0.00270545
	1.43	29.26	14.211	99.835	-0.0109983	0.0109983			1.32	34.73	21.606	99.864	-0.00919966	0.00919966			1.3	36.6	14.77	99.91	-0.00517739	0.00517739			1.83	39.16	18.339	100.019	-0.00897993	0.00897993			1.3	32.63	17.642	100.045	-0.011318	0.011318			1.26	32.39	25.065	100.088	-0.00270782	0.00270782
	1.43	29.28	14.211	99.835	-0.0110409	0.0110409			1.32	34.75	21.606	99.864	-0.0091993	0.0091993			1.3	36.62	14.77	99.91	-0.00519866	0.00519866			1.83	39.17	18.339	100.018	-0.00898823	0.00898823			1.3	32.65	17.642	100.045	-0.0113174	0.0113174			1.26	32.41	25.065	100.088	-0.00270999	0.00270999
	1.43	29.3	14.211	99.835	-0.0110878	0.0110878			1.32	34.77	21.606	99.864	-0.00919894	0.00919894			1.3	36.64	14.77	99.91	-0.00524748	0.00524748			1.84	39.19	18.339	100.018	-0.00899	0.00899			1.3	32.67	17.642	100.045	-0.0113152	0.0113152			1.26	32.42	25.065	100.088	-0.00271377	0.00271377
	1.44	29.32	14.21	99.834	-0.0111363	0.0111363			1.32	34.79	21.606	99.863	-0.00919859	0.00919859			1.3	36.66	14.77	99.91	-0.00530949	0.00530949			1.84	39.21	18.339	100.018	-0.00898979	0.00898979			1.3	32.69	17.642	100.045	-0.0113139	0.0113139			1.26	32.44	25.065	100.088	-0.00271937	0.00271937
	1.44	29.34	14.21	99.834	-0.0111846	0.0111846			1.32	34.81	21.606	99.863	-0.00919826	0.00919826			1.3	36.68	14.77	99.91	-0.00536137	0.00536137			1.84	39.23	18.339	100.018	-0.00899278	0.00899278			1.31	32.71	17.642	100.045	-0.0113138	0.0113138			1.26	32.46	25.065	100.088	-0.00272642	0.00272642
	1.44	29.36	14.21	99.834	-0.0112307	0.0112307			1.32	34.83	21.606	99.863	-0.00919794	0.00919794			1.31	36.7	14.77	99.91	-0.00538988	0.00538988			1.84	39.25	18.339	100.018	-0.00900103	0.00900103			1.31	32.73	17.642	100.044	-0.0113153	0.0113153			1.27	32.47	25.065	100.088	-0.00273276	0.00273276
	1.44	29.38	14.21	99.834	-0.011274	0.011274			1.33	34.85	21.606	99.863	-0.00919761	0.00919761			1.31	36.72	14.77	99.91	-0.0054008	0.0054008			1.84	39.27	18.339	100.017	-0.00901434	0.00901434			1.31	32.75	17.642	100.044	-0.0113174	0.0113174			1.27	32.49	25.065	100.088	-0.00273626	0.00273626
	1.44	29.39	14.21	99.833	-0.0113171	0.0113171			1.33	34.87	21.606	99.863	-0.00919727	0.00919727			1.31	36.74	14.77	99.909	-0.00540867	0.00540867			1.84	39.28	18.339	100.017	-0.00902667	0.00902667			1.31	32.77	17.642	100.044	-0.0113182	0.0113182			1.27	32.51	25.065	100.088	-0.00273655	0.00273655
	1.44	29.41	14.21	99.833	-0.0113582	0.0113582			1.33	34.88	21.606	99.863	-0.0091969	0.0091969			1.31	36.76	14.77	99.909	-0.00543394	0.00543394			1.85	39.3	18.339	100.017	-0.0090345	0.0090345			1.31	32.79	17.642	100.044	-0.0113177	0.0113177			1.27	32.53	25.065	100.088	-0.00273589	0.00273589
	1.45	29.43	14.21	99.833	-0.0113984	0.0113984			1.33	34.9	21.606	99.863	-0.00919652	0.00919652			1.31	36.78	14.77	99.909	-0.00548262	0.00548262			1.85	39.32	18.339	100.017	-0.00903561	0.00903561			1.31	32.8	17.642	100.044	-0.011315	0.011315			1.27	32.55	25.065	100.088	-0.00273634	0.00273634
	1.45	29.45	14.21	99.833	-0.011438	0.011438			1.33	34.92	21.605	99.862	-0.00919613	0.00919613			1.31	36.79	14.77	99.909	-0.00554392	0.00554392			1.85	39.34	18.339	100.017	-0.00903413	0.00903413			1.32	32.82	17.642	100.044	-0.0113111	0.0113111			1.27	32.56	25.065	100.088	-0.00273984	0.00273984
	1.45	29.47	14.21	99.833	-0.0114793	0.0114793			1.33	34.94	21.605	99.862	-0.00919575	0.00919575			1.32	36.81	14.77	99.909	-0.0055998	0.0055998			1.85	39.36	18.339	100.017	-0.009034	0.009034			1.32	32.84	17.642	100.043	-0.0113066	0.0113066			1.28	32.58	25.065	100.088	-0.00274587	0.00274587
	1.45	29.49	14.21	99.832	-0.0115229	0.0115229			1.33	34.96	21.605	99.862	-0.00919538	0.00919538			1.32	36.83	14.77	99.909	-0.00563589	0.00563589			1.85	39.37	18.339	100.016	-0.00903821	0.00903821			1.32	32.86	17.642	100.043	-0.0113027	0.0113027			1.28	32.6	25.065	100.088	-0.00275215	0.00275215
	1.45	29.51	14.21	99.832	-0.0115658	0.0115658			1.34	34.98	21.605	99.862	-0.009195	0.009195			1.32	36.85	14.77	99.909	-0.00565197	0.00565197			1.86	39.39	18.339	100.016	-0.00904755	0.00904755			1.32	32.88	17.642	100.043	-0.0113006	0.0113006			1.28	32.62	25.065	100.088	-0.00275593	0.00275593
	1.46	29.53	14.21	99.832	-0.011606	0.011606			1.34	35	21.605	99.862	-0.00919458	0.00919458			1.32	36.87	14.77	99.909	-0.00566189	0.00566189			1.86	39.41	18.339	100.016	-0.00905771	0.00905771			1.32	32.9	17.642	100.043	-0.0113002	0.0113002			1.28	32.64	25.065	100.088	-0.00275587	0.00275587
	1.46	29.54	14.21	99.832	-0.011641	0.011641			1.34	35.02	21.605	99.862	-0.00919411	0.00919411			1.32	36.89	14.77	99.909	-0.00568306	0.00568306			1.86	39.43	18.339	100.016	-0.00906626	0.00906626			1.32	32.92	17.642	100.043	-0.0112996	0.0112996			1.28	32.65	25.065	100.088	-0.00275314	0.00275314
	1.46	29.56	14.21	99.832	-0.0116731	0.0116731			1.34	35.04	21.605	99.862	-0.00919359	0.00919359			1.32	36.91	14.77	99.908	-0.00572783	0.00572783			1.86	39.45	18.339	100.016	-0.00906897	0.00906897			1.33	32.94	17.642	100.043	-0.0112958	0.0112958			1.28	32.67	25.065	100.088	-0.00275073	0.00275073
	1.46	29.58	14.21	99.831	-0.0117073	0.0117073			1.34	35.06	21.605	99.861	-0.00919304	0.00919304			1.33	36.93	14.77	99.908	-0.00579424	0.00579424			1.86	39.46	18.339	100.016	-0.00906718	0.00906718			1.33	32.96	17.642	100.042	-0.0112883	0.0112883			1.28	32.69	25.065	100.088	-0.00275136	0.00275136
	1.46	29.6	14.21	99.831	-0.0117473	0.0117473			1.34	35.08	21.605	99.861	-0.00919248	0.00919248			1.33	36.95	14.77	99.908	-0.00586234	0.00586234			1.86	39.48	18.339	100.015	-0.00906469	0.00906469			1.33	32.98	17.642	100.042	-0.0112798	0.0112798			1.29	32.71	25.065	100.088	-0.00275486	0.00275486
	1.46	29.62	14.21	99.831	-0.0117922	0.0117922			1.35	35.1	21.605	99.861	-0.00919191	0.00919191			1.33	36.97	14.77	99.908	-0.00591335	0.00591335			1.87	39.5	18.339	100.015	-0.00906519	0.00906519			1.33	33	17.642	100.042	-0.0112727	0.0112727			1.29	32.73	25.065	100.088	-0.00275927	0.00275927
	1.47	29.64	14.21	99.831	-0.0118367	0.0118367			1.35	35.12	21.605	99.861	-0.00919131	0.00919131			1.33	36.99	14.77	99.908	-0.00593976	0.00593976			1.87	39.52	18.339	100.015	-0.00907008	0.00907008			1.33	33.01	17.642	100.042	-0.0112689	0.0112689			1.29	32.74	25.065	100.088	-0.0027616	0.0027616
	1.47	29.65	14.21	99.83	-0.0118746	0.0118746			1.35	35.14	21.605	99.861	-0.00919067	0.00919067			1.33	37.01	14.77	99.908	-0.00595013	0.00595013			1.87	39.53	18.339	100.015	-0.00907837	0.00907837			1.33	33.03	17.642	100.042	-0.0112674	0.0112674			1.29	32.76	25.065	100.088	-0.00275939	0.00275939
	1.47	29.67	14.21	99.83	-0.0119049	0.0119049			1.35	35.16	21.605	99.861	-0.00918998	0.00918998			1.33	37.03	14.77	99.908	-0.00596856	0.00596856			1.87	39.55	18.339	100.015	-0.00908546	0.00908546			1.33	33.05	17.642	100.041	-0.0112647	0.0112647			1.29	32.78	25.065	100.088	-0.00275335	0.00275335
	1.47	29.69	14.21	99.83	-0.0119288	0.0119288			1.35	35.18	21.605	99.86	-0.00918924	0.00918924			1.33	37.05	14.77	99.908	-0.00600647	0.00600647			1.87	39.57	18.339	100.015	-0.00908876	0.00908876			1.34	33.07	17.641	100.041	-0.0112586	0.0112586			1.29	32.8	25.065	100.088	-0.0027463	0.0027463
	1.47	29.71	14.21	99.83	-0.011955	0.011955			1.36	35.19	21.605	99.86	-0.00918849	0.00918849			1.34	37.06	14.77	99.908	-0.00606592	0.00606592			1.87	39.59	18.339	100.014	-0.00908718	0.00908718			1.34	33.09	17.641	100.041	-0.0112489	0.0112489			1.3	32.82	25.065	100.088	-0.00274242	0.00274242
	1.47	29.73	14.21	99.83	-0.011988	0.011988			1.36	35.21	21.605	99.86	-0.00918772	0.00918772			1.34	37.08	14.77	99.908	-0.00613255	0.00613255			1.88	39.6	18.339	100.014	-0.00908245	0.00908245			1.34	33.11	17.641	100.041	-0.011238	0.011238			1.3	32.84	25.065	100.088	-0.00274289	0.00274289
	1.48	29.75	14.21	99.829	-0.0120304	0.0120304			1.36	35.23	21.605	99.86	-0.00918696	0.00918696			1.34	37.1	14.77	99.907	-0.00618267	0.00618267			1.88	39.62	18.339	100.014	-0.00908	0.00908			1.34	33.13	17.641	100.041	-0.0112295	0.0112295			1.3	32.86	25.065	100.088	-0.00274579	0.00274579
	1.48	29.76	14.21	99.829	-0.0120767	0.0120767			1.36	35.25	21.605	99.86	-0.00918617	0.00918617			1.34	37.12	14.77	99.907	-0.00621066	0.00621066			1.88	39.64	18.339	100.014	-0.0090814	0.0090814			1.34	33.15	17.641	100.041	-0.0112249	0.0112249			1.3	32.87	25.065	100.088	-0.00274756	0.00274756
	1.48	29.78	14.21	99.829	-0.0121176	0.0121176			1.36	35.27	21.605	99.86	-0.00918534	0.00918534			1.34	37.14	14.77	99.907	-0.00622524	0.00622524			1.88	39.66	18.339	100.014	-0.00908781	0.00908781			1.34	33.17	17.641	100.04	-0.0112224	0.0112224			1.3	32.89	25.065	100.088	-0.00274543	0.00274543
	1.48	29.8	14.21	99.829	-0.0121486	0.0121486			1.36	35.29	21.605	99.859	-0.00918448	0.00918448			1.34	37.16	14.77	99.907	-0.00624566	0.00624566			1.88	39.67	18.339	100.013	-0.00909537	0.00909537			1.35	33.19	17.641	100.04	-0.0112185	0.0112185			1.31	32.91	25.065	100.088	-0.00274001	0.00274001
	1.48	29.82	14.21	99.828	-0.0121716	0.0121716			1.37	35.31	21.605	99.859	-0.00918358	0.00918358			1.35	37.18	14.77	99.907	-0.00628603	0.00628603			1.88	39.69	18.339	100.013	-0.00909968	0.00909968			1.35	33.21	17.641	100.04	-0.0112108	0.0112108			1.31	32.93	25.065	100.088	-0.00273356	0.00273356
	1.48	29.84	14.21	99.828	-0.0121952	0.0121952			1.37	35.33	21.605	99.859	-0.00918268	0.00918268			1.35	37.2	14.77	99.907	-0.00634441	0.00634441			1.88	39.71	18.338	100.013	-0.00909927	0.00909927			1.35	33.23	17.641	100.04	-0.0111998	0.0111998			1.31	32.95	25.065	100.088	-0.00272971	0.00272971
	1.48	29.85	14.21	99.828	-0.0122245	0.0122245			1.37	35.35	21.605	99.859	-0.00918178	0.00918178			1.35	37.22	14.77	99.907	-0.00640799	0.00640799			1.89	39.72	18.338	100.013	-0.009095	0.009095			1.35	33.25	17.641	100.04	-0.011188	0.011188			1.31	32.97	25.065	100.088	-0.00273003	0.00273003
	1.49	29.87	14.21	99.828	-0.0122614	0.0122614			1.37	35.37	21.605	99.859	-0.00918088	0.00918088			1.35	37.24	14.77	99.906	-0.0064638	0.0064638			1.89	39.74	18.338	100.013	-0.00908987	0.00908987			1.35	33.27	17.641	100.039	-0.0111786	0.0111786			1.31	32.99	25.065	100.088	-0.00273324	0.00273324
	1.49	29.89	14.21	99.828	-0.0122976	0.0122976			1.37	35.39	21.605	99.859	-0.00917997	0.00917997			1.35	37.26	14.77	99.906	-0.00650162	0.00650162			1.89	39.76	18.338	100.013	-0.00908879	0.00908879			1.36	33.28	17.641	100.039	-0.0111717	0.0111717			1.31	33.01	25.065	100.088	-0.00273562	0.00273562
	1.49	29.91	14.209	99.827	-0.0123268	0.0123268			1.37	35.41	21.605	99.858	-0.00917903	0.00917903			1.36	37.28	14.77	99.906	-0.0065264	0.0065264			1.89	39.77	18.338	100.012	-0.00909271	0.00909271			1.36	33.3	17.641	100.039	-0.0111661	0.0111661			1.32	33.03	25.065	100.088	-0.00273342	0.00273342
	1.49	29.92	14.209	99.827	-0.0123438	0.0123438			1.38	35.43	21.605	99.858	-0.00917806	0.00917806			1.36	37.3	14.77	99.906	-0.00655004	0.00655004			1.89	39.79	18.338	100.012	-0.00909866	0.00909866			1.36	33.32	17.641	100.039	-0.0111594	0.0111594			1.32	33.04	25.065	100.088	-0.00272649	0.00272649
	1.49	29.94	14.209	99.827	-0.0123534	0.0123534			1.38	35.45	21.605	99.858	-0.00917708	0.00917708			1.36	37.32	14.769	99.906	-0.00658516	0.00658516			1.89	39.81	18.338	100.012	-0.00910278	0.00910278			1.36	33.34	17.641	100.039	-0.0111494	0.0111494			1.32	33.06	25.065	100.088	-0.00271828	0.00271828
	1.49	29.96	14.209	99.827	-0.0123642	0.0123642			1.38	35.47	21.605	99.858	-0.0091761	0.0091761			1.36	37.34	14.769	99.906	-0.0066373	0.0066373			1.9	39.82	18.338	100.012	-0.00910049	0.00910049			1.36	33.36	17.641	100.038	-0.0111372	0.0111372			1.32	33.08	25.065	100.087	-0.00271288	0.00271288
	1.5	29.98	14.209	99.826	-0.0123824	0.0123824			1.38	35.48	21.604	99.858	-0.00917513	0.00917513			1.36	37.35	14.769	99.906	-0.00669811	0.00669811			1.9	39.84	18.338	100.012	-0.00909262	0.00909262			1.36	33.38	17.641	100.038	-0.0111246	0.0111246			1.32	33.1	25.065	100.087	-0.00271222	0.00271222
	1.5	29.99	14.209	99.826	-0.0124108	0.0124108			1.38	35.5	21.604	99.858	-0.00917418	0.00917418			1.36	37.37	14.769	99.906	-0.00675795	0.00675795			1.9	39.86	18.338	100.011	-0.00908479	0.00908479			1.37	33.4	17.641	100.038	-0.011113	0.011113			1.32	33.12	25.065	100.087	-0.00271443	0.00271443
	1.5	30.01	14.209	99.826	-0.0124432	0.0124432			1.38	35.52	21.604	99.857	-0.00917323	0.00917323			1.37	37.39	14.769	99.905	-0.00680686	0.00680686			1.9	39.87	18.338	100.011	-0.00908016	0.00908016			1.37	33.42	17.641	100.038	-0.0111041	0.0111041			1.33	33.14	25.065	100.087	-0.00271508	0.00271508
	1.5	30.03	14.209	99.826	-0.0124716	0.0124716			1.38	35.54	21.604	99.857	-0.00917226	0.00917226			1.37	37.41	14.769	99.905	-0.00684246	0.00684246			1.9	39.89	18.338	100.011	-0.00908046	0.00908046			1.37	33.44	17.641	100.038	-0.0110962	0.0110962			1.33	33.16	25.065	100.087	-0.00271127	0.00271127
	1.5	30.05	14.209	99.826	-0.0124902	0.0124902			1.39	35.56	21.604	99.857	-0.00917128	0.00917128			1.37	37.43	14.769	99.905	-0.00687171	0.00687171			1.91	39.91	18.338	100.011	-0.00908402	0.00908402			1.37	33.46	17.641	100.037	-0.0110876	0.0110876			1.33	33.18	25.065	100.087	-0.00270308	0.00270308
	1.51	30.06	14.209	99.825	-0.0125	0.0125			1.39	35.58	21.604	99.857	-0.00917029	0.00917029			1.37	37.45	14.769	99.905	-0.00690443	0.00690443			1.91	39.92	18.338	100.011	-0.00908627	0.00908627			1.37	33.48	17.641	100.037	-0.0110775	0.0110775			1.33	33.2	25.065	100.087	-0.00269359	0.00269359
	1.51	30.08	14.209	99.825	-0.0125059	0.0125059			1.39	35.6	21.604	99.857	-0.0091693	0.0091693			1.37	37.47	14.769	99.905	-0.00694902	0.00694902			1.91	39.94	18.338	100.01	-0.00908487	0.00908487			1.37	33.5	17.641	100.037	-0.0110647	0.0110647			1.33	33.22	25.065	100.087	-0.00268665	0.00268665
	1.51	30.1	14.209	99.825	-0.0125153	0.0125153			1.39	35.62	21.604	99.857	-0.00916833	0.00916833			1.37	37.49	14.769	99.905	-0.00700554	0.00700554			1.91	39.96	18.338	100.01	-0.0090783	0.0090783			1.38	33.52	17.641	100.037	-0.0110514	0.0110514			1.33	33.24	25.065	100.087	-0.00268374	0.00268374
	1.51	30.12	14.209	99.825	-0.0125316	0.0125316			1.39	35.64	21.604	99.856	-0.00916736	0.00916736			1.38	37.51	14.769	99.905	-0.00706439	0.00706439			1.91	39.97	18.338	100.01	-0.00907009	0.00907009			1.38	33.54	17.641	100.037	-0.0110389	0.0110389			1.33	33.26	25.065	100.087	-0.00268371	0.00268371
	1.51	30.13	14.209	99.824	-0.0125528	0.0125528			1.39	35.66	21.604	99.856	-0.00916639	0.00916639			1.38	37.53	14.769	99.904	-0.00711502	0.00711502			1.91	39.99	18.338	100.01	-0.0090648	0.0090648			1.38	33.55	17.641	100.036	-0.0110268	0.0110268			1.34	33.27	25.065	100.087	-0.00268284	0.00268284
	1.51	30.15	14.209	99.824	-0.0125718	0.0125718			1.4	35.68	21.604	99.856	-0.0091654	0.0091654			1.38	37.55	14.769	99.904	-0.00714993	0.00714993			1.92	40.01	18.338	100.01	-0.00906381	0.00906381			1.38	33.57	17.641	100.036	-0.0110159	0.0110159			1.34	33.29	25.065	100.087	-0.0026792	0.0026792
	1.52	30.17	14.209	99.824	-0.0125827	0.0125827			1.4	35.69	21.604	99.856	-0.0091644	0.0091644			1.38	37.57	14.769	99.904	-0.00717162	0.00717162			1.92	40.02	18.338	100.01	-0.00906648	0.00906648			1.38	33.59	17.641	100.036	-0.0110047	0.0110047			1.34	33.31	25.065	100.087	-0.00267214	0.00267214
	1.52	30.18	14.209	99.824	-0.0125833	0.0125833			1.4	35.71	21.604	99.856	-0.00916337	0.00916337			1.38	37.58	14.769	99.904	-0.00719214	0.00719214			1.92	40.04	18.338	100.009	-0.00906844	0.00906844			1.38	33.61	17.641	100.036	-0.0109933	0.0109933			1.34	33.33	25.065	100.087	-0.00266356	0.00266356
	1.52	30.2	14.209	99.824	-0.0125782	0.0125782			1.4	35.73	21.604	99.856	-0.00916234	0.00916234			1.38	37.6	14.769	99.904	-0.00722278	0.00722278			1.92	40.05	18.338	100.009	-0.00906753	0.00906753			1.38	33.63	17.64	100.036	-0.0109811	0.0109811			1.34	33.35	25.065	100.087	-0.00265645	0.00265645
	1.52	30.22	14.209	99.823	-0.0125757	0.0125757			1.4	35.75	21.604	99.855	-0.00916132	0.00916132			1.38	37.62	14.769	99.904	-0.00726849	0.00726849			1.92	40.07	18.338	100.009	-0.00906326	0.00906326			1.39	33.65	17.64	100.035	-0.0109673	0.0109673			1.34	33.37	25.065	100.087	-0.0026512	0.0026512
	1.52	30.23	14.209	99.823	-0.0125789	0.0125789			1.41	35.77	21.604	99.855	-0.00916031	0.00916031			1.39	37.64	14.769	99.904	-0.00732117	0.00732117			1.92	40.09	18.338	100.009	-0.00905623	0.00905623			1.39	33.67	17.64	100.035	-0.0109528	0.0109528			1.35	33.39	25.065	100.087	-0.00264844	0.00264844
	1.52	30.25	14.209	99.823	-0.0125901	0.0125901			1.41	35.79	21.604	99.855	-0.00915932	0.00915932			1.39	37.66	14.769	99.903	-0.00736877	0.00736877			1.93	40.1	18.338	100.009	-0.00905095	0.00905095			1.39	33.69	17.64	100.035	-0.0109386	0.0109386			1.35	33.41	25.065	100.087	-0.00264678	0.00264678
	1.53	30.27	14.209	99.823	-0.0126022	0.0126022			1.41	35.81	21.604	99.855	-0.00915832	0.00915832			1.39	37.68	14.769	99.903	-0.00740166	0.00740166			1.93	40.12	18.338	100.008	-0.00904876	0.00904876			1.39	33.71	17.64	100.035	-0.0109256	0.0109256			1.35	33.43	25.065	100.087	-0.00264354	0.00264354
	1.53	30.28	14.209	99.822	-0.0126098	0.0126098			1.41	35.83	21.604	99.855	-0.00915732	0.00915732			1.39	37.7	14.769	99.903	-0.00742073	0.00742073			1.93	40.13	18.338	100.008	-0.00905079	0.00905079			1.39	33.73	17.64	100.035	-0.0109134	0.0109134			1.35	33.45	25.065	100.087	-0.00263808	0.00263808
	1.53	30.3	14.209	99.822	-0.0126069	0.0126069			1.41	35.84	21.604	99.854	-0.0091563	0.0091563			1.39	37.72	14.769	99.903	-0.0074369	0.0074369			1.93	40.15	18.338	100.008	-0.0090542	0.0090542			1.39	33.75	17.64	100.034	-0.010902	0.010902			1.35	33.47	25.065	100.087	-0.00262965	0.00262965
	1.53	30.32	14.209	99.822	-0.0125941	0.0125941			1.41	35.86	21.604	99.854	-0.00915526	0.00915526			1.39	37.74	14.769	99.903	-0.00746147	0.00746147			1.93	40.16	18.338	100.008	-0.00905503	0.00905503			1.4	33.76	17.64	100.034	-0.0108897	0.0108897			1.36	33.49	25.065	100.087	-0.00262005	0.00262005
	1.53	30.33	14.209	99.822	-0.0125788	0.0125788			1.42	35.88	21.604	99.854	-0.00915421	0.00915421			1.4	37.75	14.769	99.903	-0.00750295	0.00750295			1.93	40.18	18.338	100.008	-0.00905293	0.00905293			1.4	33.78	17.64	100.034	-0.010876	0.010876			1.36	33.51	25.065	100.087	-0.00261281	0.00261281
	1.53	30.35	14.209	99.822	-0.0125691	0.0125691			1.42	35.9	21.604	99.854	-0.00915317	0.00915317			1.4	37.77	14.769	99.903	-0.00755295	0.00755295			1.93	40.2	18.337	100.008	-0.00904714	0.00904714			1.4	33.8	17.64	100.034	-0.0108613	0.0108613			1.36	33.53	25.065	100.087	-0.00260842	0.00260842
	1.53	30.37	14.209	99.821	-0.0125698	0.0125698			1.42	35.92	21.604	99.854	-0.00915213	0.00915213			1.4	37.79	14.769	99.902	-0.0076006	0.0076006			1.94	40.21	18.337	100.007	-0.00904118	0.00904118			1.4	33.82	17.64	100.034	-0.0108462	0.0108462			1.36	33.55	25.065	100.087	-0.0026068	0.0026068
	1.54	30.38	14.209	99.821	-0.0125753	0.0125753			1.42	35.94	21.604	99.854	-0.00915111	0.00915111			1.4	37.81	14.769	99.902	-0.00763595	0.00763595			1.94	40.23	18.337	100.007	-0.00903802	0.00903802			1.4	33.84	17.64	100.033	-0.0108321	0.0108321			1.36	33.56	25.065	100.086	-0.00260525	0.00260525
	1.54	30.4	14.209	99.821	-0.0125772	0.0125772			1.42	35.96	21.604	99.853	-0.00915011	0.00915011			1.4	37.83	14.769	99.902	-0.0076596	0.0076596			1.94	40.24	18.337	100.007	-0.00903783	0.00903783			1.41	33.86	17.64	100.033	-0.0108201	0.0108201			1.36	33.58	25.065	100.086	-0.00260053	0.00260053
	1.54	30.42	14.209	99.821	-0.0125657	0.0125657			1.42	35.97	21.603	99.853	-0.00914911	0.00914911			1.41	37.85	14.769	99.902	-0.00768333	0.00768333			1.94	40.26	18.337	100.007	-0.00904048	0.00904048			1.41	33.88	17.64	100.033	-0.0108089	0.0108089			1.37	33.6	25.065	100.086	-0.00259236	0.00259236
	1.54	30.43	14.209	99.82	-0.012542	0.012542			1.43	35.99	21.603	99.853	-0.00914814	0.00914814			1.41	37.87	14.769	99.902	-0.00771192	0.00771192			1.94	40.27	18.337	100.007	-0.00904329	0.00904329			1.41	33.9	17.64	100.033	-0.0107977	0.0107977			1.37	33.62	25.065	100.086	-0.00258184	0.00258184
	1.54	30.45	14.208	99.82	-0.0125146	0.0125146			1.43	36.01	21.603	99.853	-0.00914719	0.00914719			1.41	37.89	14.769	99.902	-0.00774851	0.00774851			1.94	40.29	18.337	100.007	-0.00904362	0.00904362			1.41	33.92	17.64	100.033	-0.0107849	0.0107849			1.37	33.64	25.065	100.086	-0.0025726	0.0025726
	1.54	30.47	14.208	99.82	-0.0124936	0.0124936			1.43	36.03	21.603	99.853	-0.00914628	0.00914628			1.41	37.9	14.769	99.902	-0.00778825	0.00778825			1.95	40.3	18.337	100.006	-0.00904105	0.00904105			1.41	33.93	17.64	100.032	-0.0107698	0.0107698			1.37	33.66	25.065	100.086	-0.00256755	0.00256755
	1.55	30.48	14.208	99.82	-0.0124859	0.0124859			1.43	36.05	21.603	99.852	-0.00914542	0.00914542			1.41	37.92	14.769	99.901	-0.00782684	0.00782684			1.95	40.32	18.337	100.006	-0.00903668	0.00903668			1.41	33.95	17.64	100.032	-0.0107544	0.0107544			1.37	33.68	25.065	100.086	-0.00256608	0.00256608
	1.55	30.5	14.208	99.82	-0.0124855	0.0124855			1.43	36.07	21.603	99.852	-0.00914458	0.00914458			1.41	37.94	14.769	99.901	-0.00786222	0.00786222			1.95	40.33	18.337	100.006	-0.00903273	0.00903273			1.42	33.97	17.64	100.032	-0.0107399	0.0107399			1.37	33.7	25.065	100.086	-0.00256517	0.00256517
	1.55	30.51	14.208	99.819	-0.0124804	0.0124804			1.43	36.08	21.603	99.852	-0.00914376	0.00914376			1.42	37.96	14.769	99.901	-0.00789256	0.00789256			1.95	40.35	18.337	100.006	-0.00903255	0.00903255			1.42	33.99	17.64	100.032	-0.0107282	0.0107282			1.38	33.72	25.065	100.086	-0.00256106	0.00256106
	1.55	30.53	14.208	99.819	-0.0124618	0.0124618			1.43	36.1	21.603	99.852	-0.00914295	0.00914295			1.42	37.98	14.769	99.901	-0.00791823	0.00791823			1.95	40.36	18.337	100.006	-0.00903693	0.00903693			1.42	34.01	17.64	100.032	-0.0107185	0.0107185			1.38	33.74	25.065	100.086	-0.00255256	0.00255256
	1.55	30.55	14.208	99.819	-0.0124307	0.0124307			1.44	36.12	21.603	99.852	-0.00914214	0.00914214			1.42	38	14.769	99.901	-0.00794188	0.00794188			1.96	40.38	18.337	100.005	-0.00904205	0.00904205			1.42	34.03	17.64	100.031	-0.0107087	0.0107087			1.38	33.76	25.065	100.086	-0.00254172	0.00254172
	1.56	30.56	14.208	99.819	-0.0123959	0.0123959			1.44	36.14	21.603	99.851	-0.00914134	0.00914134			1.42	38.01	14.769	99.901	-0.00796832	0.00796832			1.96	40.39	18.337	100.005	-0.0090457	0.0090457			1.42	34.05	17.64	100.031	-0.0106969	0.0106969			1.38	33.78	25.065	100.086	-0.00253217	0.00253217
	1.56	30.58	14.208	99.818	-0.0123682	0.0123682			1.44	36.16	21.603	99.851	-0.00914056	0.00914056			1.42	38.03	14.769	99.901	-0.0080018	0.0080018			1.96	40.41	18.337	100.005	-0.00904512	0.00904512			1.42	34.06	17.64	100.031	-0.0106818	0.0106818			1.38	33.8	25.065	100.086	-0.00252657	0.00252657
	1.56	30.59	14.208	99.818	-0.0123531	0.0123531			1.44	36.17	21.603	99.851	-0.0091398	0.0091398			1.42	38.05	14.769	99.9	-0.00804222	0.00804222			1.96	40.42	18.337	100.005	-0.00904006	0.00904006			1.43	34.08	17.64	100.031	-0.0106658	0.0106658			1.38	33.81	25.065	100.086	-0.00252443	0.00252443
	1.56	30.61	14.208	99.818	-0.0123462	0.0123462			1.44	36.19	21.603	99.851	-0.00913905	0.00913905			1.43	38.07	14.769	99.9	-0.00808293	0.00808293			1.96	40.44	18.337	100.005	-0.0090354	0.0090354			1.43	34.1	17.64	100.03	-0.0106518	0.0106518			1.38	33.83	25.065	100.086	-0.00252285	0.00252285
	1.56	30.62	14.208	99.818	-0.0123381	0.0123381			1.44	36.21	21.603	99.851	-0.00913829	0.00913829			1.43	38.09	14.769	99.9	-0.00811582	0.00811582			1.96	40.45	18.337	100.005	-0.00903441	0.00903441			1.43	34.12	17.64	100.03	-0.0106408	0.0106408			1.39	33.85	25.065	100.086	-0.0025182	0.0025182
	1.56	30.64	14.208	99.818	-0.0123204	0.0123204			1.45	36.23	21.603	99.851	-0.0091375	0.0091375			1.43	38.1	14.769	99.9	-0.00813624	0.00813624			1.97	40.47	18.337	100.004	-0.00903963	0.00903963			1.43	34.14	17.639	100.03	-0.0106321	0.0106321			1.39	33.87	25.065	100.086	-0.00250986	0.00250986
	1.57	30.66	14.208	99.817	-0.0122903	0.0122903			1.45	36.25	21.603	99.85	-0.0091367	0.0091367			1.43	38.12	14.769	99.9	-0.00814645	0.00814645			1.97	40.48	18.337	100.004	-0.00904832	0.00904832			1.43	34.16	17.639	100.03	-0.0106227	0.0106227			1.39	33.89	25.065	100.086	-0.00249942	0.00249942
	1.57	30.67	14.208	99.817	-0.0122544	0.0122544			1.45	36.26	21.603	99.85	-0.0091359	0.0091359			1.43	38.14	14.769	99.9	-0.00815944	0.00815944			1.97	40.5	18.337	100.004	-0.00905497	0.00905497			1.43	34.17	17.639	100.03	-0.0106114	0.0106114			1.39	33.91	25.065	100.086	-0.00249004	0.00249004
	1.57	30.69	14.208	99.817	-0.012222	0.012222			1.45	36.28	21.603	99.85	-0.00913509	0.00913509			1.43	38.16	14.769	99.9	-0.00818237	0.00818237			1.97	40.51	18.337	100.004	-0.00905699	0.00905699			1.43	34.19	17.639	100.029	-0.0105991	0.0105991			1.39	33.93	25.065	100.085	-0.00248426	0.00248426
	1.57	30.7	14.208	99.817	-0.0121988	0.0121988			1.45	36.3	21.603	99.85	-0.00913428	0.00913428			1.43	38.18	14.769	99.899	-0.00821866	0.00821866			1.97	40.53	18.337	100.004	-0.00905393	0.00905393			1.44	34.21	17.639	100.029	-0.0105871	0.0105871			1.39	33.95	25.065	100.085	-0.00248124	0.00248124
	1.57	30.72	14.208	99.817	-0.012184	0.012184			1.46	36.32	21.603	99.85	-0.00913346	0.00913346			1.44	38.19	14.769	99.899	-0.00826107	0.00826107			1.97	40.54	18.337	100.004	-0.00905033	0.00905033			1.44	34.23	17.639	100.029	-0.0105763	0.0105763			1.4	33.97	25.065	100.085	-0.00247855	0.00247855
	1.57	30.73	14.208	99.816	-0.0121689	0.0121689			1.46	36.33	21.603	99.849	-0.00913261	0.00913261			1.44	38.21	14.768	99.899	-0.00829513	0.00829513			1.98	40.56	18.337	100.003	-0.00904898	0.00904898			1.44	34.25	17.639	100.029	-0.0105675	0.0105675			1.4	33.99	25.065	100.085	-0.00247386	0.00247386
	1.58	30.75	14.208	99.816	-0.0121466	0.0121466			1.46	36.35	21.603	99.849	-0.00913172	0.00913172			1.44	38.23	14.768	99.899	-0.00831777	0.00831777			1.98	40.57	18.337	100.003	-0.00905221	0.00905221			1.44	34.26	17.639	100.029	-0.0105592	0.0105592			1.4	34	25.065	100.085	-0.00246606	0.00246606
	1.58	30.76	14.208	99.816	-0.0121141	0.0121141			1.46	36.37	21.603	99.849	-0.00913081	0.00913081			1.44	38.25	14.768	99.899	-0.00833077	0.00833077			1.98	40.59	18.337	100.003	-0.00905953	0.00905953			1.44	34.28	17.639	100.028	-0.0105505	0.0105505			1.4	34.02	25.065	100.085	-0.00245651	0.00245651
	1.58	30.78	14.208	99.816	-0.0120775	0.0120775			1.46	36.39	21.603	99.849	-0.00912986	0.00912986			1.44	38.26	14.768	99.899	-0.00834179	0.00834179			1.98	40.6	18.337	100.003	-0.00906656	0.00906656			1.44	34.3	17.639	100.028	-0.0105412	0.0105412			1.4	34.04	25.065	100.085	-0.00244802	0.00244802
	1.58	30.79	14.208	99.815	-0.0120435	0.0120435			1.46	36.4	21.603	99.849	-0.00912889	0.00912889			1.44	38.28	14.768	99.899	-0.00836079	0.00836079			1.98	40.62	18.337	100.003	-0.00907042	0.00907042			1.45	34.32	17.639	100.028	-0.0105314	0.0105314			1.41	34.06	25.065	100.085	-0.00244185	0.00244185
	1.58	30.81	14.208	99.815	-0.0120171	0.0120171			1.47	36.42	21.602	99.849	-0.00912789	0.00912789			1.45	38.3	14.768	99.898	-0.00838764	0.00838764			1.98	40.63	18.337	100.003	-0.0090699	0.0090699			1.45	34.34	17.639	100.028	-0.010522	0.010522			1.41	34.08	25.065	100.085	-0.00243847	0.00243847
	1.58	30.82	14.208	99.815	-0.0119977	0.0119977			1.47	36.44	21.602	99.848	-0.00912687	0.00912687			1.45	38.32	14.768	99.898	-0.00842061	0.00842061			1.98	40.65	18.337	100.003	-0.0090672	0.0090672			1.45	34.35	17.639	100.027	-0.0105132	0.0105132			1.41	34.1	25.065	100.085	-0.00243615	0.00243615
	1.58	30.84	14.208	99.815	-0.0119779	0.0119779			1.47	36.45	21.602	99.848	-0.00912581	0.00912581			1.45	38.33	14.768	99.898	-0.00845349	0.00845349			1.99	40.66	18.337	100.002	-0.00906567	0.00906567			1.45	34.37	17.639	100.027	-0.0105042	0.0105042			1.41	34.12	25.065	100.085	-0.00243289	0.00243289
	1.59	30.85	14.208	99.815	-0.0119513	0.0119513			1.47	36.47	21.602	99.848	-0.00912472	0.00912472			1.45	38.35	14.768	99.898	-0.00847619	0.00847619			1.99	40.68	18.336	100.002	-0.00907027	0.00907027			1.45	34.39	17.639	100.027	-0.010495	0.010495			1.41	34.14	25.065	100.085	-0.00242721	0.00242721
	1.59	30.87	14.208	99.814	-0.0119155	0.0119155			1.47	36.49	21.602	99.848	-0.00912361	0.00912361			1.45	38.37	14.768	99.898	-0.00848733	0.00848733			1.99	40.69	18.336	100.002	-0.00908246	0.00908246			1.46	34.41	17.639	100.027	-0.0104865	0.0104865			1.41	34.15	25.065	100.085	-0.00241989	0.00241989
	1.59	30.88	14.208	99.814	-0.0118732	0.0118732			1.47	36.51	21.602	99.848	-0.00912249	0.00912249			1.46	38.39	14.768	99.898	-0.00848912	0.00848912			1.99	40.71	18.336	100.002	-0.00909944	0.00909944			1.46	34.42	17.639	100.027	-0.0104786	0.0104786			1.42	34.17	25.065	100.085	-0.00241244	0.00241244
	1.59	30.9	14.208	99.814	-0.0118327	0.0118327			1.48	36.52	21.602	99.847	-0.00912136	0.00912136			1.46	38.4	14.768	99.897	-0.00849112	0.00849112			1.99	40.72	18.336	100.002	-0.00911539	0.00911539			1.46	34.44	17.639	100.026	-0.0104719	0.0104719			1.42	34.19	25.065	100.085	-0.00240589	0.00240589
	1.59	30.91	14.208	99.814	-0.0118	0.0118			1.48	36.54	21.602	99.847	-0.00912019	0.00912019			1.46	38.42	14.768	99.897	-0.00850291	0.00850291			1.99	40.74	18.336	100.002	-0.00912458	0.00912458			1.46	34.46	17.639	100.026	-0.0104651	0.0104651			1.42	34.21	25.065	100.085	-0.00240202	0.00240202
	1.59	30.93	14.208	99.814	-0.0117776	0.0117776			1.48	36.56	21.602	99.847	-0.009119	0.009119			1.46	38.44	14.768	99.897	-0.00852549	0.00852549			2	40.75	18.336	100.001	-0.00912782	0.00912782			1.46	34.48	17.639	100.026	-0.0104575	0.0104575			1.42	34.23	25.065	100.085	-0.00239969	0.00239969
	1.6	30.94	14.208	99.813	-0.0117601	0.0117601			1.48	36.57	21.602	99.847	-0.00911779	0.00911779			1.46	38.46	14.768	99.897	-0.00855289	0.00855289			2	40.77	18.336	100.001	-0.00912843	0.00912843			1.46	34.49	17.639	100.026	-0.0104487	0.0104487			1.42	34.25	25.065	100.084	-0.00239726	0.00239726
	1.6	30.96	14.207	99.813	-0.0117384	0.0117384			1.48	36.59	21.602	99.847	-0.00911655	0.00911655			1.46	38.47	14.768	99.897	-0.00857357	0.00857357			2	40.78	18.336	100.001	-0.00912954	0.00912954			1.47	34.51	17.639	100.025	-0.0104396	0.0104396			1.42	34.27	25.065	100.084	-0.00239423	0.00239423
	1.6	30.97	14.207	99.813	-0.011709	0.011709			1.48	36.61	21.602	99.847	-0.00911529	0.00911529			1.47	38.49	14.768	99.897	-0.00857843	0.00857843			2	40.8	18.336	100.001	-0.00913233	0.00913233			1.47	34.53	17.639	100.025	-0.0104324	0.0104324			1.43	34.28	25.065	100.084	-0.0023891	0.0023891
	1.6	30.99	14.207	99.813	-0.0116702	0.0116702			1.48	36.62	21.602	99.846	-0.00911399	0.00911399			1.47	38.51	14.768	99.896	-0.00857087	0.00857087			2	40.81	18.336	100.001	-0.00913588	0.00913588			1.47	34.55	17.639	100.025	-0.0104277	0.0104277			1.43	34.3	25.064	100.084	-0.00238373	0.00238373
	1.6	31	14.207	99.813	-0.0116289	0.0116289			1.49	36.64	21.602	99.846	-0.00911266	0.00911266			1.47	38.52	14.768	99.896	-0.00855949	0.00855949			2.01	40.83	18.336	100.001	-0.00913882	0.00913882			1.47	34.56	17.639	100.025	-0.0104246	0.0104246			1.43	34.32	25.064	100.084	-0.00237901	0.00237901
	1.61	31.02	14.207	99.812	-0.0115915	0.0115915			1.49	36.66	21.602	99.846	-0.00911128	0.00911128			1.47	38.54	14.768	99.896	-0.00855841	0.00855841			2.01	40.84	18.336	100.001	-0.00913929	0.00913929			1.47	34.58	17.639	100.025	-0.0104212	0.0104212			1.43	34.34	25.064	100.084	-0.00237503	0.00237503
	1.61	31.03	14.207	99.812	-0.0115605	0.0115605			1.49	36.67	21.602	99.846	-0.00910987	0.00910987			1.47	38.56	14.768	99.896	-0.00857297	0.00857297			2.01	40.85	18.336	100	-0.00913605	0.00913605			1.47	34.6	17.638	100.024	-0.0104154	0.0104154			1.43	34.36	25.064	100.084	-0.00237296	0.00237296
	1.61	31.05	14.207	99.812	-0.0115377	0.0115377			1.49	36.69	21.602	99.846	-0.00910842	0.00910842			1.47	38.57	14.768	99.896	-0.0085942	0.0085942			2.01	40.87	18.336	100	-0.00913021	0.00913021			1.48	34.61	17.638	100.024	-0.0104084	0.0104084			1.43	34.38	25.064	100.084	-0.0023713	0.0023713
	1.61	31.06	14.207	99.812	-0.0115155	0.0115155			1.49	36.71	21.602	99.845	-0.00910695	0.00910695			1.48	38.59	14.768	99.896	-0.00860825	0.00860825			2.01	40.88	18.336	100	-0.00912514	0.00912514			1.48	34.63	17.638	100.024	-0.0104018	0.0104018			1.43	34.39	25.064	100.084	-0.00236959	0.00236959
	1.61	31.08	14.207	99.812	-0.0114875	0.0114875			1.49	36.72	21.602	99.845	-0.00910544	0.00910544			1.48	38.61	14.768	99.896	-0.00860248	0.00860248			2.01	40.9	18.336	100	-0.00912441	0.00912441			1.48	34.65	17.638	100.024	-0.0103977	0.0103977			1.44	34.41	25.064	100.084	-0.00236709	0.00236709
	1.61	31.09	14.207	99.812	-0.0114527	0.0114527			1.5	36.74	21.602	99.845	-0.00910389	0.00910389			1.48	38.62	14.768	99.895	-0.00858034	0.00858034			2.02	40.91	18.336	100	-0.00912897	0.00912897			1.48	34.66	17.638	100.024	-0.0103974	0.0103974			1.44	34.43	25.064	100.084	-0.002363	0.002363
	1.62	31.11	14.207	99.811	-0.0114127	0.0114127			1.5	36.76	21.602	99.845	-0.00910228	0.00910228			1.48	38.64	14.768	99.895	-0.00855357	0.00855357			2.02	40.93	18.336	100	-0.00913484	0.00913484			1.48	34.68	17.638	100.023	-0.0103977	0.0103977			1.44	34.45	25.064	100.084	-0.00235864	0.00235864
	1.62	31.12	14.207	99.811	-0.0113756	0.0113756			1.5	36.77	21.602	99.845	-0.00910061	0.00910061			1.48	38.66	14.768	99.895	-0.00853813	0.00853813			2.02	40.94	18.336	100	-0.00913826	0.00913826			1.48	34.7	17.638	100.023	-0.0103967	0.0103967			1.44	34.47	25.064	100.084	-0.00235488	0.00235488
	1.62	31.14	14.207	99.811	-0.0113456	0.0113456			1.5	36.79	21.602	99.845	-0.00909887	0.00909887			1.48	38.67	14.768	99.895	-0.00853887	0.00853887			2.02	40.96	18.336	100	-0.00913721	0.00913721			1.48	34.71	17.638	100.023	-0.0103934	0.0103934			1.44	34.48	25.064	100.084	-0.00235258	0.00235258
	1.62	31.15	14.207	99.811	-0.0113209	0.0113209			1.5	36.8	21.602	99.844	-0.00909708	0.00909708			1.48	38.69	14.768	99.895	-0.00854833	0.00854833			2.02	40.97	18.336	99.999	-0.00913288	0.00913288			1.49	34.73	17.638	100.023	-0.0103884	0.0103884			1.44	34.5	25.064	100.084	-0.00235212	0.00235212
	1.62	31.17	14.207	99.811	-0.011298	0.011298			1.51	36.82	21.602	99.844	-0.00909524	0.00909524			1.49	38.71	14.768	99.895	-0.00855314	0.00855314			2.02	40.99	18.336	99.999	-0.00912874	0.00912874			1.49	34.75	17.638	100.022	-0.0103855	0.0103855			1.45	34.52	25.064	100.084	-0.00235238	0.00235238
	1.62	31.18	14.207	99.81	-0.0112701	0.0112701			1.51	36.84	21.601	99.844	-0.00909334	0.00909334			1.49	38.72	14.768	99.895	-0.00854046	0.00854046			2.03	41.01	18.336	99.999	-0.0091283	0.0091283			1.49	34.76	17.638	100.022	-0.0103857	0.0103857			1.45	34.54	25.064	100.083	-0.00235246	0.00235246
	1.63	31.2	14.207	99.81	-0.0112337	0.0112337			1.51	36.85	21.601	99.844	-0.00909137	0.00909137			1.49	38.74	14.768	99.894	-0.00851077	0.00851077			2.03	41.02	18.336	99.999	-0.00913271	0.00913271			1.49	34.78	17.638	100.022	-0.0103884	0.0103884			1.45	34.55	25.064	100.083	-0.00235123	0.00235123
	1.63	31.21	14.207	99.81	-0.0111926	0.0111926			1.51	36.87	21.601	99.844	-0.00908933	0.00908933			1.49	38.75	14.768	99.894	-0.00847567	0.00847567			2.03	41.04	18.336	99.999	-0.00913937	0.00913937			1.49	34.8	17.638	100.022	-0.0103919	0.0103919			1.45	34.57	25.064	100.083	-0.00234837	0.00234837
	1.63	31.23	14.207	99.81	-0.0111512	0.0111512			1.51	36.88	21.601	99.843	-0.00908722	0.00908722			1.49	38.77	14.768	99.894	-0.0084468	0.0084468			2.03	41.05	18.336	99.999	-0.00914448	0.00914448			1.49	34.81	17.638	100.022	-0.0103934	0.0103934			1.45	34.59	25.064	100.083	-0.00234587	0.00234587
	1.63	31.24	14.207	99.81	-0.0111168	0.0111168			1.51	36.9	21.601	99.843	-0.00908504	0.00908504			1.49	38.79	14.768	99.894	-0.00843083	0.00843083			2.03	41.07	18.336	99.999	-0.00914337	0.00914337			1.5	34.83	17.638	100.021	-0.0103929	0.0103929			1.46	34.61	25.064	100.083	-0.0023449	0.0023449
	1.63	31.26	14.207	99.81	-0.0110903	0.0110903			1.52	36.92	21.601	99.843	-0.0090828	0.0090828			1.5	38.8	14.768	99.894	-0.00842491	0.00842491			2.03	41.08	18.336	99.999	-0.0091351	0.0091351			1.5	34.85	17.638	100.021	-0.0103922	0.0103922			1.46	34.63	25.064	100.083	-0.00234642	0.00234642
	1.63	31.27	14.207	99.809	-0.0110658	0.0110658			1.52	36.93	21.601	99.843	-0.00908052	0.00908052			1.5	38.82	14.768	99.894	-0.00841762	0.00841762			2.03	41.1	18.336	99.998	-0.00912369	0.00912369			1.5	34.86	17.638	100.021	-0.010393	0.010393			1.46	34.64	25.064	100.083	-0.00234953	0.00234953
	1.63	31.29	14.207	99.809	-0.0110363	0.0110363			1.52	36.95	21.601	99.843	-0.00907819	0.00907819			1.5	38.83	14.768	99.894	-0.00840133	0.00840133			2.04	41.11	18.336	99.998	-0.00911527	0.00911527			1.5	34.88	17.638	100.021	-0.0103952	0.0103952			1.46	34.66	25.064	100.083	-0.00235135	0.00235135
	1.64	31.3	14.207	99.809	-0.0109985	0.0109985			1.52	36.96	21.601	99.843	-0.0090758	0.0090758			1.5	38.85	14.768	99.893	-0.00836928	0.00836928			2.04	41.13	18.336	99.998	-0.00911342	0.00911342			1.5	34.9	17.638	100.02	-0.010399	0.010399			1.46	34.68	25.064	100.083	-0.00235158	0.00235158
	1.64	31.32	14.207	99.809	-0.0109562	0.0109562			1.52	36.98	21.601	99.842	-0.00907336	0.00907336			1.5	38.87	14.768	99.893	-0.00832494	0.00832494			2.04	41.14	18.336	99.998	-0.00911749	0.00911749			1.51	34.91	17.638	100.02	-0.0104028	0.0104028			1.46	34.69	25.064	100.083	-0.00235013	0.00235013
	1.64	31.33	14.207	99.809	-0.0109162	0.0109162			1.52	36.99	21.601	99.842	-0.00907086	0.00907086			1.51	38.88	14.768	99.893	-0.00828097	0.00828097			2.04	41.16	18.336	99.998	-0.00912246	0.00912246			1.51	34.93	17.638	100.02	-0.0104062	0.0104062			1.47	34.71	25.064	100.083	-0.0023486	0.0023486
	1.64	31.35	14.207	99.809	-0.0108832	0.0108832			1.53	37.01	21.601	99.842	-0.0090683	0.0090683			1.51	38.9	14.768	99.893	-0.00824762	0.00824762			2.04	41.18	18.336	99.998	-0.00912428	0.00912428			1.51	34.94	17.638	100.02	-0.0104091	0.0104091			1.47	34.73	25.064	100.083	-0.00234936	0.00234936
	1.64	31.36	14.207	99.808	-0.0108552	0.0108552			1.53	37.03	21.601	99.842	-0.00906569	0.00906569			1.51	38.91	14.768	99.893	-0.00822999	0.00822999			2.04	41.19	18.336	99.998	-0.00912135	0.00912135			1.51	34.96	17.638	100.02	-0.0104115	0.0104115			1.47	34.75	25.064	100.083	-0.00235229	0.00235229
	1.64	31.38	14.207	99.808	-0.0108269	0.0108269			1.53	37.04	21.601	99.842	-0.00906302	0.00906302			1.51	38.93	14.768	99.893	-0.00822387	0.00822387			2.05	41.21	18.336	99.998	-0.00911677	0.00911677			1.51	34.98	17.638	100.019	-0.0104147	0.0104147			1.47	34.76	25.064	100.083	-0.00235583	0.00235583
	1.65	31.39	14.207	99.808	-0.0107935	0.0107935			1.53	37.06	21.601	99.842	-0.0090603	0.0090603			1.51	38.94	14.768	99.893	-0.0082122	0.0082122			2.05	41.22	18.336	99.997	-0.00911402	0.00911402			1.51	34.99	17.638	100.019	-0.0104191	0.0104191			1.47	34.78	25.064	100.083	-0.00235879	0.00235879
	1.65	31.41	14.207	99.808	-0.0107562	0.0107562			1.53	37.07	21.601	99.841	-0.00905752	0.00905752			1.51	38.96	14.768	99.892	-0.00818464	0.00818464			2.05	41.24	18.336	99.997	-0.00911548	0.00911548			1.52	35.01	17.638	100.019	-0.0104247	0.0104247			1.47	34.8	25.064	100.082	-0.00235969	0.00235969
	1.65	31.42	14.207	99.808	-0.0107156	0.0107156			1.53	37.09	21.601	99.841	-0.00905469	0.00905469			1.52	38.98	14.767	99.892	-0.00813909	0.00813909			2.05	41.25	18.336	99.997	-0.00912164	0.00912164			1.52	35.02	17.637	100.019	-0.0104312	0.0104312			1.48	34.82	25.064	100.082	-0.00236015	0.00236015
	1.65	31.44	14.207	99.808	-0.0106776	0.0106776			1.53	37.1	21.601	99.841	-0.0090518	0.0090518			1.52	38.99	14.767	99.892	-0.00808516	0.00808516			2.05	41.27	18.336	99.997	-0.00912816	0.00912816			1.52	35.04	17.637	100.018	-0.0104384	0.0104384			1.48	34.83	25.064	100.082	-0.00236126	0.00236126
	1.65	31.45	14.207	99.807	-0.0106437	0.0106437			1.54	37.12	21.601	99.841	-0.00904885	0.00904885			1.52	39.01	14.767	99.892	-0.00804277	0.00804277			2.06	41.29	18.336	99.997	-0.00913148	0.00913148			1.52	35.06	17.637	100.018	-0.0104455	0.0104455			1.48	34.85	25.064	100.082	-0.00236285	0.00236285
	1.66	31.47	14.207	99.807	-0.0106131	0.0106131			1.54	37.13	21.601	99.841	-0.00904583	0.00904583			1.52	39.02	14.767	99.892	-0.00801968	0.00801968			2.06	41.3	18.335	99.997	-0.00913013	0.00913013			1.52	35.07	17.637	100.018	-0.010452	0.010452			1.48	34.87	25.064	100.082	-0.00236538	0.00236538
	1.66	31.48	14.207	99.807	-0.0105856	0.0105856			1.54	37.15	21.601	99.84	-0.00904275	0.00904275			1.52	39.04	14.767	99.892	-0.0080096	0.0080096			2.06	41.32	18.335	99.997	-0.00912591	0.00912591			1.52	35.09	17.637	100.018	-0.0104577	0.0104577			1.48	34.88	25.064	100.082	-0.00236826	0.00236826
	1.66	31.5	14.207	99.807	-0.0105563	0.0105563			1.54	37.16	21.601	99.84	-0.00903961	0.00903961			1.52	39.05	14.767	99.892	-0.00799678	0.00799678			2.06	41.34	18.335	99.997	-0.00912204	0.00912204			1.53	35.1	17.637	100.018	-0.0104636	0.0104636			1.48	34.9	25.064	100.082	-0.00237155	0.00237155
	1.66	31.51	14.207	99.807	-0.0105243	0.0105243			1.54	37.18	21.601	99.84	-0.00903642	0.00903642			1.53	39.07	14.767	99.891	-0.0079626	0.0079626			2.06	41.35	18.335	99.996	-0.00912217	0.00912217			1.53	35.12	17.637	100.017	-0.010471	0.010471			1.48	34.92	25.064	100.082	-0.00237523	0.00237523
	1.66	31.53	14.207	99.807	-0.0104901	0.0104901			1.54	37.19	21.601	99.84	-0.00903317	0.00903317			1.53	39.08	14.767	99.891	-0.0079046	0.0079046			2.06	41.37	18.335	99.996	-0.0091266	0.0091266			1.53	35.13	17.637	100.017	-0.01048	0.01048			1.49	34.93	25.064	100.082	-0.00237864	0.00237864
	1.66	31.54	14.207	99.807	-0.0104556	0.0104556			1.55	37.21	21.601	99.84	-0.00902985	0.00902985			1.53	39.1	14.767	99.891	-0.00783924	0.00783924			2.07	41.38	18.335	99.996	-0.00913221	0.00913221			1.53	35.15	17.637	100.017	-0.01049	0.01049			1.49	34.95	25.064	100.082	-0.00238174	0.00238174
	1.67	31.56	14.207	99.806	-0.0104228	0.0104228			1.55	37.22	21.601	99.84	-0.00902645	0.00902645			1.53	39.11	14.767	99.891	-0.00778329	0.00778329			2.07	41.4	18.335	99.996	-0.00913574	0.00913574			1.53	35.17	17.637	100.017	-0.0104997	0.0104997			1.49	34.97	25.064	100.082	-0.00238453	0.00238453
	1.67	31.57	14.207	99.806	-0.0103906	0.0103906			1.55	37.24	21.601	99.839	-0.00902297	0.00902297			1.53	39.13	14.767	99.891	-0.00775171	0.00775171			2.07	41.42	18.335	99.996	-0.00913442	0.00913442			1.53	35.18	17.637	100.016	-0.0105085	0.0105085			1.49	34.98	25.064	100.082	-0.00238665	0.00238665
	1.67	31.59	14.206	99.806	-0.0103585	0.0103585			1.55	37.25	21.6	99.839	-0.00901941	0.00901941			1.53	39.14	14.767	99.891	-0.00773661	0.00773661			2.07	41.43	18.335	99.996	-0.00912923	0.00912923			1.53	35.2	17.637	100.016	-0.0105161	0.0105161			1.49	35	25.064	100.082	-0.00238925	0.00238925
	1.67	31.61	14.206	99.806	-0.0103269	0.0103269			1.55	37.27	21.6	99.839	-0.0090158	0.0090158			1.53	39.16	14.767	99.891	-0.00771775	0.00771775			2.07	41.45	18.335	99.996	-0.00912313	0.00912313			1.54	35.21	17.637	100.016	-0.0105231	0.0105231			1.49	35.02	25.064	100.082	-0.0023934	0.0023934
	1.67	31.62	14.206	99.806	-0.0102954	0.0102954			1.56	37.28	21.6	99.839	-0.00901214	0.00901214			1.54	39.17	14.767	99.89	-0.00768169	0.00768169			2.07	41.47	18.335	99.996	-0.00911996	0.00911996			1.54	35.23	17.637	100.016	-0.0105309	0.0105309			1.5	35.03	25.064	100.082	-0.00239934	0.00239934
	1.67	31.64	14.206	99.806	-0.0102655	0.0102655			1.56	37.3	21.6	99.839	-0.00900842	0.00900842			1.54	39.19	14.767	99.89	-0.00762181	0.00762181			2.08	41.48	18.335	99.996	-0.00912061	0.00912061			1.54	35.24	17.637	100.016	-0.0105409	0.0105409			1.5	35.05	25.064	100.081	-0.00240636	0.00240636
	1.68	31.65	14.206	99.806	-0.0102338	0.0102338			1.56	37.31	21.6	99.839	-0.00900464	0.00900464			1.54	39.2	14.767	99.89	-0.00755282	0.00755282			2.08	41.5	18.335	99.995	-0.0091242	0.0091242			1.54	35.26	17.637	100.015	-0.010553	0.010553			1.5	35.06	25.064	100.081	-0.00241231	0.00241231
	1.68	31.67	14.206	99.805	-0.0102017	0.0102017			1.56	37.33	21.6	99.838	-0.00900078	0.00900078			1.54	39.22	14.767	99.89	-0.00749371	0.00749371			2.08	41.52	18.335	99.995	-0.00912757	0.00912757			1.54	35.27	17.637	100.015	-0.0105654	0.0105654			1.5	35.08	25.064	100.081	-0.0024161	0.0024161
	1.68	31.68	14.206	99.805	-0.01017	0.01017			1.56	37.34	21.6	99.838	-0.00899683	0.00899683			1.54	39.23	14.767	99.89	-0.00745376	0.00745376			2.08	41.54	18.335	99.995	-0.00912691	0.00912691			1.54	35.29	17.637	100.015	-0.0105765	0.0105765			1.5	35.1	25.064	100.081	-0.00241894	0.00241894
	1.68	31.7	14.206	99.805	-0.0101399	0.0101399			1.56	37.36	21.6	99.838	-0.00899281	0.00899281			1.54	39.25	14.767	99.89	-0.0074298	0.0074298			2.08	41.55	18.335	99.995	-0.00912184	0.00912184			1.55	35.3	17.637	100.015	-0.0105855	0.0105855			1.51	35.11	25.064	100.081	-0.00242253	0.00242253
	1.68	31.72	14.206	99.805	-0.0101134	0.0101134			1.57	37.37	21.6	99.838	-0.00898874	0.00898874			1.55	39.26	14.767	99.89	-0.00740545	0.00740545			2.08	41.57	18.335	99.995	-0.00911381	0.00911381			1.55	35.32	17.637	100.014	-0.010593	0.010593			1.51	35.13	25.064	100.081	-0.00242903	0.00242903
	1.68	31.73	14.206	99.805	-0.0100876	0.0100876			1.57	37.39	21.6	99.838	-0.00898463	0.00898463			1.55	39.28	14.767	99.89	-0.00736585	0.00736585			2.08	41.59	18.335	99.995	-0.00910802	0.00910802			1.55	35.33	17.637	100.014	-0.0106017	0.0106017			1.51	35.15	25.064	100.081	-0.00243784	0.00243784
	1.68	31.75	14.206	99.805	-0.010059	0.010059			1.57	37.4	21.6	99.838	-0.00898046	0.00898046			1.55	39.29	14.767	99.889	-0.00730695	0.00730695			2.09	41.6	18.335	99.995	-0.00910633	0.00910633			1.55	35.35	17.637	100.014	-0.0106133	0.0106133			1.51	35.16	25.064	100.081	-0.0024469	0.0024469
	1.69	31.76	14.206	99.805	-0.0100257	0.0100257			1.57	37.42	21.6	99.838	-0.00897624	0.00897624			1.55	39.31	14.767	99.889	-0.00723863	0.00723863			2.09	41.62	18.335	99.995	-0.00910788	0.00910788			1.55	35.36	17.637	100.014	-0.0106282	0.0106282			1.51	35.18	25.064	100.081	-0.00245352	0.00245352
	1.69	31.78	14.206	99.805	-0.00999009	0.00999009			1.57	37.43	21.6	99.837	-0.00897193	0.00897193			1.55	39.32	14.767	99.889	-0.00717647	0.00717647			2.09	41.64	18.335	99.994	-0.00911023	0.00911023			1.56	35.38	17.637	100.014	-0.0106438	0.0106438			1.51	35.19	25.064	100.081	-0.00245738	0.00245738
	1.69	31.8	14.206	99.804	-0.0099553	0.0099553			1.57	37.45	21.6	99.837	-0.00896757	0.00896757			1.56	39.34	14.767	99.889	-0.0071322	0.0071322			2.09	41.66	18.335	99.994	-0.00910894	0.00910894			1.56	35.39	17.637	100.013	-0.0106572	0.0106572			1.52	35.21	25.064	100.081	-0.00246077	0.00246077
	1.69	31.81	14.206	99.804	-0.00992515	0.00992515			1.58	37.46	21.6	99.837	-0.00896316	0.00896316			1.56	39.35	14.767	99.889	-0.00710569	0.00710569			2.09	41.67	18.335	99.994	-0.00910404	0.00910404			1.56	35.41	17.637	100.013	-0.0106679	0.0106679			1.52	35.23	25.064	100.081	-0.0024659	0.0024659
	1.69	31.83	14.206	99.804	-0.00989946	0.00989946			1.58	37.48	21.6	99.837	-0.00895872	0.00895872			1.56	39.37	14.767	99.889	-0.00708396	0.00708396			2.09	41.69	18.335	99.994	-0.00909625	0.00909625			1.56	35.42	17.636	100.013	-0.0106778	0.0106778			1.52	35.24	25.064	100.081	-0.00247445	0.00247445
	1.69	31.85	14.206	99.804	-0.00987797	0.00987797			1.58	37.49	21.6	99.837	-0.00895427	0.00895427			1.56	39.38	14.767	99.889	-0.00705332	0.00705332			2.1	41.71	18.335	99.994	-0.00908859	0.00908859			1.56	35.44	17.636	100.013	-0.0106888	0.0106888			1.52	35.26	25.064	100.081	-0.00248459	0.00248459
	1.7	31.86	14.206	99.804	-0.00985657	0.00985657			1.58	37.5	21.6	99.837	-0.0089498	0.0089498			1.56	39.4	14.767	99.889	-0.00700576	0.00700576			2.1	41.73	18.335	99.994	-0.00908523	0.00908523			1.56	35.45	17.636	100.013	-0.0107029	0.0107029			1.52	35.27	25.064	100.08	-0.00249472	0.00249472
	1.7	31.88	14.206	99.804	-0.00983287	0.00983287			1.58	37.52	21.6	99.836	-0.00894528	0.00894528			1.56	39.41	14.767	99.888	-0.00694347	0.00694347			2.1	41.74	18.335	99.994	-0.009087	0.009087			1.57	35.47	17.636	100.012	-0.0107197	0.0107197			1.52	35.29	25.064	100.08	-0.00250219	0.00250219
	1.7	31.9	14.206	99.804	-0.0098036	0.0098036			1.58	37.53	21.6	99.836	-0.00894072	0.00894072			1.57	39.43	14.767	99.888	-0.00687757	0.00687757			2.1	41.76	18.335	99.994	-0.00909202	0.00909202			1.57	35.48	17.636	100.012	-0.0107369	0.0107369			1.53	35.3	25.063	100.08	-0.00250689	0.00250689
	1.7	31.91	14.206	99.803	-0.00977096	0.00977096			1.58	37.55	21.6	99.836	-0.0089361	0.0089361			1.57	39.44	14.767	99.888	-0.00682203	0.00682203			2.1	41.78	18.335	99.994	-0.0090961	0.0090961			1.57	35.5	17.636	100.012	-0.0107521	0.0107521			1.53	35.32	25.063	100.08	-0.00251113	0.00251113
	1.7	31.93	14.206	99.803	-0.00973911	0.00973911			1.59	37.56	21.6	99.836	-0.00893145	0.00893145			1.57	39.46	14.767	99.888	-0.00678239	0.00678239			2.11	41.8	18.335	99.993	-0.00909563	0.00909563			1.57	35.51	17.636	100.012	-0.0107637	0.0107637			1.53	35.34	25.063	100.08	-0.0025165	0.0025165
	1.71	31.95	14.206	99.803	-0.00971203	0.00971203			1.59	37.58	21.6	99.836	-0.00892678	0.00892678			1.57	39.47	14.767	99.888	-0.00675522	0.00675522			2.11	41.82	18.335	99.993	-0.00909015	0.00909015			1.57	35.53	17.636	100.012	-0.010774	0.010774			1.53	35.35	25.063	100.08	-0.00252516	0.00252516
	1.71	31.96	14.206	99.803	-0.00969143	0.00969143			1.59	37.59	21.6	99.836	-0.00892211	0.00892211			1.57	39.49	14.767	99.888	-0.00672655	0.00672655			2.11	41.83	18.335	99.993	-0.00908299	0.00908299			1.57	35.54	17.636	100.011	-0.0107855	0.0107855			1.53	35.37	25.063	100.08	-0.00253578	0.00253578
	1.71	31.98	14.206	99.803	-0.00967259	0.00967259			1.59	37.61	21.6	99.836	-0.00891742	0.00891742			1.57	39.5	14.767	99.888	-0.00668197	0.00668197			2.11	41.85	18.335	99.993	-0.00907858	0.00907858			1.58	35.56	17.636	100.011	-0.0108005	0.0108005			1.53	35.38	25.063	100.08	-0.00254653	0.00254653
	1.71	32	14.206	99.803	-0.00965252	0.00965252			1.59	37.62	21.6	99.835	-0.0089127	0.0089127			1.58	39.51	14.767	99.888	-0.00662043	0.00662043			2.11	41.87	18.335	99.993	-0.00907892	0.00907892			1.58	35.57	17.636	100.011	-0.0108178	0.0108178			1.53	35.4	25.063	100.08	-0.00255609	0.00255609
	1.71	32.02	14.206	99.803	-0.0096282	0.0096282			1.59	37.64	21.6	99.835	-0.00890797	0.00890797			1.58	39.53	14.767	99.888	-0.00655243	0.00655243			2.11	41.89	18.335	99.993	-0.00908219	0.00908219			1.58	35.59	17.636	100.011	-0.0108349	0.0108349			1.54	35.41	25.063	100.08	-0.00256325	0.00256325
	1.71	32.03	14.206	99.802	-0.00960332	0.00960332			1.6	37.65	21.6	99.835	-0.00890321	0.00890321			1.58	39.54	14.767	99.888	-0.00649396	0.00649396			2.12	41.91	18.335	99.993	-0.00908425	0.00908425			1.58	35.6	17.636	100.011	-0.0108507	0.0108507			1.54	35.43	25.063	100.08	-0.00256925	0.00256925
	1.72	32.05	14.206	99.802	-0.00958112	0.00958112			1.6	37.67	21.6	99.835	-0.00889845	0.00889845			1.58	39.56	14.767	99.887	-0.00645376	0.00645376			2.12	41.93	18.335	99.993	-0.00908195	0.00908195			1.58	35.62	17.636	100.011	-0.0108641	0.0108641			1.54	35.44	25.063	100.08	-0.00257587	0.00257587
	1.72	32.07	14.206	99.802	-0.00956586	0.00956586			1.6	37.68	21.6	99.835	-0.00889368	0.00889368			1.58	39.57	14.767	99.887	-0.00642525	0.00642525			2.12	41.94	18.335	99.992	-0.009076	0.009076			1.58	35.63	17.636	100.01	-0.0108768	0.0108768			1.54	35.46	25.063	100.08	-0.00258445	0.00258445
	1.72	32.08	14.206	99.802	-0.00955537	0.00955537			1.6	37.7	21.6	99.835	-0.00888894	0.00888894			1.58	39.59	14.767	99.887	-0.00639133	0.00639133			2.12	41.96	18.335	99.992	-0.0090694	0.0090694			1.58	35.65	17.636	100.01	-0.0108904	0.0108904			1.54	35.47	25.063	100.08	-0.00259546	0.00259546
	1.72	32.1	14.206	99.802	-0.00954648	0.00954648			1.6	37.71	21.599	99.835	-0.0088842	0.0088842			1.58	39.6	14.767	99.887	-0.00634296	0.00634296			2.12	41.98	18.335	99.992	-0.00906535	0.00906535			1.59	35.66	17.636	100.01	-0.0109056	0.0109056			1.54	35.49	25.063	100.08	-0.00260746	0.00260746
	1.72	32.12	14.206	99.802	-0.00953642	0.00953642			1.61	37.73	21.599	99.835	-0.00887946	0.00887946			1.59	39.62	14.767	99.887	-0.00627867	0.00627867			2.12	42	18.335	99.992	-0.0090656	0.0090656			1.59	35.68	17.636	100.01	-0.0109222	0.0109222			1.55	35.5	25.063	100.079	-0.00261816	0.00261816
	1.72	32.14	14.206	99.802	-0.0095212	0.0095212			1.61	37.74	21.599	99.834	-0.00887472	0.00887472			1.59	39.63	14.767	99.887	-0.0062092	0.0062092			2.13	42.02	18.335	99.992	-0.00906905	0.00906905			1.59	35.69	17.636	100.01	-0.0109393	0.0109393			1.55	35.52	25.063	100.079	-0.00262687	0.00262687
	1.73	32.16	14.206	99.802	-0.00950408	0.00950408			1.61	37.76	21.599	99.834	-0.00886998	0.00886998			1.59	39.65	14.767	99.887	-0.00614828	0.00614828			2.13	42.04	18.335	99.992	-0.00907193	0.00907193			1.59	35.71	17.636	100.009	-0.0109551	0.0109551			1.55	35.53	25.063	100.079	-0.00263345	0.00263345
	1.73	32.17	14.206	99.801	-0.00948602	0.00948602			1.61	37.77	21.599	99.834	-0.00886523	0.00886523			1.59	39.66	14.767	99.887	-0.00610133	0.00610133			2.13	42.06	18.335	99.992	-0.00907218	0.00907218			1.59	35.72	17.636	100.009	-0.01097	0.01097			1.55	35.55	25.063	100.079	-0.00263982	0.00263982
	1.73	32.19	14.206	99.801	-0.0094706	0.0094706			1.61	37.79	21.599	99.834	-0.00886049	0.00886049			1.59	39.68	14.767	99.887	-0.00606619	0.00606619			2.13	42.07	18.335	99.992	-0.00906929	0.00906929			1.59	35.74	17.636	100.009	-0.0109844	0.0109844			1.55	35.56	25.063	100.079	-0.00264777	0.00264777
	1.73	32.21	14.206	99.801	-0.00946005	0.00946005			1.61	37.8	21.599	99.834	-0.00885576	0.00885576			1.59	39.69	14.767	99.887	-0.00603279	0.00603279			2.13	42.09	18.335	99.991	-0.0090645	0.0090645			1.6	35.75	17.636	100.009	-0.0109978	0.0109978			1.56	35.58	25.063	100.079	-0.00265779	0.00265779
	1.73	32.23	14.206	99.801	-0.00945359	0.00945359			1.62	37.82	21.599	99.834	-0.00885104	0.00885104			1.6	39.71	14.767	99.887	-0.00598939	0.00598939			2.13	42.11	18.334	99.991	-0.00906133	0.00906133			1.6	35.76	17.636	100.009	-0.0110118	0.0110118			1.56	35.59	25.063	100.079	-0.00266964	0.00266964
	1.73	32.24	14.206	99.801	-0.00945031	0.00945031			1.62	37.83	21.599	99.834	-0.00884633	0.00884633			1.6	39.72	14.767	99.887	-0.00593356	0.00593356			2.14	42.13	18.334	99.991	-0.0090606	0.0090606			1.6	35.78	17.636	100.009	-0.0110264	0.0110264			1.56	35.61	25.063	100.079	-0.00268166	0.00268166
	1.73	32.26	14.206	99.801	-0.00944549	0.00944549			1.62	37.85	21.599	99.834	-0.00884163	0.00884163			1.6	39.74	14.767	99.886	-0.00586876	0.00586876			2.14	42.15	18.334	99.991	-0.00906346	0.00906346			1.6	35.79	17.636	100.008	-0.0110419	0.0110419			1.56	35.62	25.063	100.079	-0.0026924	0.0026924
	1.74	32.28	14.206	99.8	-0.00943799	0.00943799			1.62	37.86	21.599	99.833	-0.00883693	0.00883693			1.6	39.75	14.767	99.886	-0.00580286	0.00580286			2.14	42.17	18.334	99.991	-0.00906855	0.00906855			1.6	35.81	17.636	100.008	-0.0110585	0.0110585			1.56	35.64	25.063	100.079	-0.00270092	0.00270092
	1.74	32.3	14.206	99.8	-0.00942889	0.00942889			1.62	37.88	21.599	99.833	-0.00883222	0.00883222			1.6	39.77	14.767	99.886	-0.00574627	0.00574627			2.14	42.19	18.334	99.991	-0.00907265	0.00907265			1.61	35.82	17.636	100.008	-0.0110745	0.0110745			1.56	35.65	25.063	100.079	-0.00270827	0.00270827
	1.74	32.32	14.206	99.8	-0.00942162	0.00942162			1.62	37.89	21.599	99.833	-0.00882753	0.00882753			1.61	39.78	14.767	99.886	-0.00570263	0.00570263			2.14	42.21	18.334	99.991	-0.00907382	0.00907382			1.61	35.84	17.636	100.008	-0.0110888	0.0110888			1.57	35.67	25.063	100.079	-0.00271612	0.00271612
	1.74	32.34	14.206	99.8	-0.00942041	0.00942041			1.63	37.91	21.599	99.833	-0.00882285	0.00882285			1.61	39.8	14.767	99.886	-0.00566761	0.00566761			2.14	42.23	18.334	99.99	-0.0090714	0.0090714			1.61	35.85	17.636	100.008	-0.0111015	0.0111015			1.57	35.68	25.063	100.079	-0.00272628	0.00272628
	1.74	32.35	14.206	99.8	-0.00942496	0.00942496			1.63	37.92	21.599	99.833	-0.00881819	0.00881819			1.61	39.81	14.767	99.886	-0.00563069	0.00563069			2.14	42.24	18.334	99.99	-0.00906815	0.00906815			1.61	35.87	17.636	100.008	-0.0111132	0.0111132			1.57	35.7	25.063	100.079	-0.00273874	0.00273874
	1.74	32.37	14.206	99.8	-0.00943293	0.00943293			1.63	37.94	21.599	99.833	-0.00881355	0.00881355			1.61	39.83	14.767	99.886	-0.00557971	0.00557971			2.15	42.26	18.334	99.99	-0.00906636	0.00906636			1.61	35.88	17.636	100.007	-0.0111263	0.0111263			1.57	35.71	25.063	100.079	-0.00275151	0.00275151
	1.75	32.39	14.206	99.8	-0.00944261	0.00944261			1.63	37.96	21.599	99.833	-0.00880891	0.00880891			1.61	39.84	14.767	99.886	-0.00551474	0.00551474			2.15	42.28	18.334	99.99	-0.0090698	0.0090698			1.61	35.9	17.635	100.007	-0.0111422	0.0111422			1.57	35.73	25.063	100.079	-0.00276278	0.00276278
	1.75	32.41	14.206	99.799	-0.00944815	0.00944815			1.63	37.97	21.599	99.833	-0.00880427	0.00880427			1.61	39.86	14.767	99.886	-0.00544564	0.00544564			2.15	42.3	18.334	99.99	-0.00907609	0.00907609			1.62	35.92	17.635	100.007	-0.0111596	0.0111596			1.57	35.74	25.063	100.078	-0.00277125	0.00277125
	1.75	32.43	14.206	99.799	-0.00944889	0.00944889			1.63	37.99	21.599	99.832	-0.00879963	0.00879963			1.62	39.87	14.767	99.886	-0.00538432	0.00538432			2.15	42.32	18.334	99.99	-0.0090826	0.0090826			1.62	35.93	17.635	100.007	-0.0111763	0.0111763			1.58	35.76	25.063	100.078	-0.00277738	0.00277738
	1.75	32.45	14.205	99.799	-0.00944687	0.00944687			1.63	38	21.599	99.832	-0.00879499	0.00879499			1.62	39.89	14.767	99.886	-0.00534051	0.00534051			2.15	42.34	18.334	99.99	-0.00908654	0.00908654			1.62	35.95	17.635	100.007	-0.0111905	0.0111905			1.58	35.77	25.063	100.078	-0.0027838	0.0027838
	1.75	32.46	14.205	99.799	-0.00944821	0.00944821			1.64	38.02	21.599	99.832	-0.00879038	0.00879038			1.62	39.91	14.767	99.886	-0.00530721	0.00530721			2.16	42.36	18.334	99.989	-0.00908614	0.00908614			1.62	35.96	17.635	100.007	-0.0112026	0.0112026			1.58	35.79	25.063	100.078	-0.00279214	0.00279214
	1.76	32.48	14.205	99.799	-0.00945833	0.00945833			1.64	38.03	21.599	99.832	-0.00878582	0.00878582			1.62	39.92	14.767	99.886	-0.00527252	0.00527252			2.16	42.38	18.334	99.989	-0.00908486	0.00908486			1.62	35.98	17.635	100.007	-0.0112143	0.0112143			1.58	35.8	25.063	100.078	-0.00280325	0.00280325
	1.76	32.5	14.205	99.799	-0.00947536	0.00947536			1.64	38.05	21.599	99.832	-0.00878131	0.00878131			1.62	39.94	14.766	99.886	-0.00522663	0.00522663			2.16	42.4	18.334	99.989	-0.0090843	0.0090843			1.62	35.99	17.635	100.006	-0.011228	0.011228			1.58	35.82	25.063	100.078	-0.00281607	0.00281607
	1.76	32.52	14.205	99.799	-0.00949243	0.00949243			1.64	38.07	21.599	99.832	-0.00877683	0.00877683			1.62	39.95	14.766	99.885	-0.00516916	0.00516916			2.16	42.42	18.334	99.989	-0.0090877	0.0090877			1.63	36.01	17.635	100.006	-0.011244	0.011244			1.58	35.83	25.063	100.078	-0.00282788	0.00282788
	1.76	32.54	14.205	99.798	-0.00950283	0.00950283			1.64	38.08	21.599	99.832	-0.00877237	0.00877237			1.63	39.97	14.766	99.885	-0.00511206	0.00511206			2.16	42.44	18.334	99.989	-0.0090945	0.0090945			1.63	36.02	17.635	100.006	-0.0112609	0.0112609			1.58	35.85	25.063	100.078	-0.00283738	0.00283738
	1.76	32.56	14.205	99.798	-0.00950751	0.00950751			1.64	38.1	21.599	99.832	-0.00876793	0.00876793			1.63	39.98	14.766	99.885	-0.00506293	0.00506293			2.16	42.46	18.334	99.989	-0.00910447	0.00910447			1.63	36.04	17.635	100.006	-0.0112763	0.0112763			1.59	35.86	25.063	100.078	-0.00284411	0.00284411
	1.76	32.58	14.205	99.798	-0.0095101	0.0095101			1.65	38.11	21.599	99.832	-0.0087635	0.0087635			1.63	40	14.766	99.885	-0.00502478	0.00502478			2.16	42.47	18.334	99.989	-0.00911291	0.00911291			1.63	36.05	17.635	100.006	-0.0112888	0.0112888			1.59	35.88	25.063	100.078	-0.00285007	0.00285007
	1.77	32.6	14.205	99.798	-0.00951976	0.00951976			1.65	38.13	21.599	99.831	-0.00875911	0.00875911			1.63	40.02	14.766	99.885	-0.00499338	0.00499338			2.17	42.49	18.334	99.988	-0.00911731	0.00911731			1.63	36.07	17.635	100.006	-0.0112994	0.0112994			1.59	35.89	25.063	100.078	-0.00285819	0.00285819
	1.77	32.62	14.205	99.798	-0.00954091	0.00954091			1.65	38.15	21.599	99.831	-0.00875476	0.00875476			1.63	40.03	14.766	99.885	-0.00496056	0.00496056			2.17	42.51	18.334	99.988	-0.00911764	0.00911764			1.63	36.08	17.635	100.005	-0.0113102	0.0113102			1.59	35.91	25.063	100.078	-0.00286963	0.00286963
	1.77	32.63	14.205	99.798	-0.00957106	0.00957106			1.65	38.16	21.599	99.831	-0.00875044	0.00875044			1.63	40.05	14.766	99.885	-0.00492316	0.00492316			2.17	42.53	18.334	99.988	-0.00911655	0.00911655			1.63	36.1	17.635	100.005	-0.0113232	0.0113232			1.59	35.92	25.063	100.078	-0.00288358	0.00288358
	1.77	32.65	14.205	99.797	-0.00960232	0.00960232			1.65	38.18	21.599	99.831	-0.00874616	0.00874616			1.63	40.06	14.766	99.885	-0.00487883	0.00487883			2.17	42.55	18.334	99.988	-0.00912011	0.00912011			1.64	36.12	17.635	100.005	-0.0113386	0.0113386			1.59	35.94	25.063	100.078	-0.0028962	0.0028962
	1.77	32.67	14.205	99.797	-0.00962586	0.00962586			1.66	38.2	21.599	99.831	-0.00874189	0.00874189			1.64	40.08	14.766	99.885	-0.00483124	0.00483124			2.17	42.57	18.334	99.988	-0.00912939	0.00912939			1.64	36.13	17.635	100.005	-0.0113547	0.0113547			1.6	35.95	25.063	100.078	-0.00290513	0.00290513
	1.77	32.69	14.205	99.797	-0.00964036	0.00964036			1.66	38.21	21.599	99.831	-0.00873764	0.00873764			1.64	40.1	14.766	99.885	-0.00478712	0.00478712			2.18	42.59	18.334	99.988	-0.00914243	0.00914243			1.64	36.15	17.635	100.005	-0.0113697	0.0113697			1.6	35.97	25.063	100.078	-0.00291095	0.00291095
	1.78	32.71	14.205	99.797	-0.00965311	0.00965311			1.66	38.23	21.599	99.831	-0.00873341	0.00873341			1.64	40.11	14.766	99.885	-0.00474864	0.00474864			2.18	42.61	18.334	99.987	-0.00915455	0.00915455			1.64	36.16	17.635	100.005	-0.0113823	0.0113823			1.6	35.98	25.063	100.078	-0.00291622	0.00291622
	1.78	32.73	14.205	99.797	-0.00967349	0.00967349			1.66	38.25	21.599	99.831	-0.00872922	0.00872922			1.64	40.13	14.766	99.885	-0.00471683	0.00471683			2.18	42.63	18.334	99.987	-0.00916128	0.00916128			1.64	36.18	17.635	100.005	-0.0113929	0.0113929			1.6	36	25.063	100.078	-0.00292434	0.00292434
	1.78	32.75	14.205	99.796	-0.00970403	0.00970403			1.66	38.26	21.599	99.831	-0.00872508	0.00872508			1.64	40.15	14.766	99.885	-0.00468934	0.00468934			2.18	42.65	18.334	99.987	-0.00916306	0.00916306			1.64	36.2	17.635	100.004	-0.0114033	0.0114033			1.6	36.01	25.063	100.078	-0.00293601	0.00293601
	1.78	32.77	14.205	99.796	-0.00974122	0.00974122			1.66	38.28	21.599	99.83	-0.00872098	0.00872098			1.64	40.16	14.766	99.885	-0.00465981	0.00465981			2.18	42.67	18.334	99.987	-0.00916343	0.00916343			1.65	36.21	17.635	100.004	-0.0114148	0.0114148			1.61	36.03	25.063	100.078	-0.00294926	0.00294926
	1.78	32.79	14.205	99.796	-0.00977841	0.00977841			1.67	38.3	21.599	99.83	-0.00871691	0.00871691			1.65	40.18	14.766	99.885	-0.00462819	0.00462819			2.18	42.69	18.334	99.987	-0.00916682	0.00916682			1.65	36.23	17.635	100.004	-0.0114285	0.0114285			1.61	36.04	25.063	100.078	-0.00296118	0.00296118
	1.78	32.81	14.205	99.796	-0.00980907	0.00980907			1.67	38.31	21.599	99.83	-0.00871285	0.00871285			1.65	40.19	14.766	99.885	-0.00459216	0.00459216			2.19	42.71	18.334	99.987	-0.00917545	0.00917545			1.65	36.24	17.635	100.004	-0.0114428	0.0114428			1.61	36.06	25.063	100.078	-0.00296931	0.00296931
	1.78	32.83	14.205	99.796	-0.0098326	0.0098326			1.67	38.33	21.598	99.83	-0.0087088	0.0087088			1.65	40.21	14.766	99.884	-0.00455308	0.00455308			2.19	42.73	18.334	99.986	-0.00918752	0.00918752			1.65	36.26	17.635	100.004	-0.0114559	0.0114559			1.61	36.07	25.063	100.078	-0.00297469	0.00297469
	1.79	32.85	14.205	99.796	-0.00985365	0.00985365			1.67	38.35	21.598	99.83	-0.00870479	0.00870479			1.65	40.23	14.766	99.884	-0.00451758	0.00451758			2.19	42.74	18.334	99.986	-0.0091999	0.0091999			1.65	36.28	17.635	100.004	-0.0114675	0.0114675			1.61	36.09	25.063	100.077	-0.00297998	0.00297998
	1.79	32.87	14.205	99.795	-0.00987693	0.00987693			1.67	38.36	21.598	99.83	-0.00870081	0.00870081			1.65	40.24	14.766	99.884	-0.00448999	0.00448999			2.19	42.76	18.334	99.986	-0.00920881	0.00920881			1.66	36.29	17.635	100.004	-0.0114777	0.0114777			1.61	36.1	25.063	100.077	-0.00298727	0.00298727
	1.79	32.88	14.205	99.795	-0.00990822	0.00990822			1.67	38.38	21.598	99.83	-0.00869687	0.00869687			1.66	40.26	14.766	99.884	-0.00447285	0.00447285			2.19	42.78	18.333	99.986	-0.0092125	0.0092125			1.66	36.31	17.635	100.003	-0.0114879	0.0114879			1.62	36.12	25.063	100.077	-0.00299739	0.00299739
	1.79	32.9	14.205	99.795	-0.00994698	0.00994698			1.68	38.4	21.598	99.83	-0.00869297	0.00869297			1.66	40.28	14.766	99.884	-0.00446209	0.00446209			2.19	42.8	18.333	99.986	-0.00921476	0.00921476			1.66	36.33	17.635	100.003	-0.0114988	0.0114988			1.62	36.13	25.063	100.077	-0.00300864	0.00300864
	1.79	32.92	14.205	99.795	-0.00998862	0.00998862			1.68	38.42	21.598	99.83	-0.00868911	0.00868911			1.66	40.3	14.766	99.884	-0.00445142	0.00445142			2.19	42.82	18.333	99.986	-0.00921892	0.00921892			1.66	36.34	17.635	100.003	-0.0115101	0.0115101			1.62	36.15	25.063	100.077	-0.00301893	0.00301893
	1.79	32.94	14.205	99.795	-0.0100292	0.0100292			1.68	38.43	21.598	99.829	-0.00868527	0.00868527			1.66	40.31	14.766	99.884	-0.00443334	0.00443334			2.2	42.84	18.333	99.985	-0.00922721	0.00922721			1.66	36.36	17.635	100.003	-0.0115222	0.0115222			1.62	36.16	25.063	100.077	-0.00302755	0.00302755
	1.8	32.96	14.205	99.794	-0.0100646	0.0100646			1.68	38.45	21.598	99.829	-0.00868147	0.00868147			1.66	40.33	14.766	99.884	-0.00440749	0.00440749			2.2	42.86	18.333	99.985	-0.00923974	0.00923974			1.66	36.38	17.635	100.003	-0.0115344	0.0115344			1.62	36.18	25.063	100.077	-0.00303401	0.00303401
	1.8	32.98	14.205	99.794	-0.0100972	0.0100972			1.68	38.47	21.598	99.829	-0.00867772	0.00867772			1.66	40.35	14.766	99.884	-0.00437995	0.00437995			2.2	42.88	18.333	99.985	-0.00925091	0.00925091			1.67	36.39	17.635	100.003	-0.0115458	0.0115458			1.62	36.19	25.063	100.077	-0.00303966	0.00303966
	1.8	33	14.205	99.794	-0.010129	0.010129			1.68	38.48	21.598	99.829	-0.00867401	0.00867401			1.67	40.36	14.766	99.884	-0.0043607	0.0043607			2.2	42.9	18.333	99.985	-0.00925959	0.00925959			1.67	36.41	17.635	100.003	-0.0115555	0.0115555			1.63	36.21	25.063	100.077	-0.00304626	0.00304626
	1.8	33.02	14.205	99.794	-0.0101659	0.0101659			1.68	38.5	21.598	99.829	-0.00867034	0.00867034			1.67	40.38	14.766	99.884	-0.00435613	0.00435613			2.2	42.92	18.333	99.985	-0.00926423	0.00926423			1.67	36.43	17.635	100.002	-0.0115642	0.0115642			1.63	36.22	25.063	100.077	-0.00305416	0.00305416
	1.8	33.04	14.205	99.794	-0.0102089	0.0102089			1.69	38.52	21.598	99.829	-0.0086667	0.0086667			1.67	40.4	14.766	99.884	-0.00436191	0.00436191			2.21	42.94	18.333	99.985	-0.0092666	0.0092666			1.67	36.44	17.635	100.002	-0.0115724	0.0115724			1.63	36.24	25.063	100.077	-0.00306366	0.00306366
	1.81	33.06	14.205	99.793	-0.0102568	0.0102568			1.69	38.54	21.598	99.829	-0.00866309	0.00866309			1.67	40.42	14.766	99.884	-0.00436646	0.00436646			2.21	42.96	18.333	99.984	-0.00927	0.00927			1.67	36.46	17.635	100.002	-0.0115811	0.0115811			1.63	36.25	25.063	100.077	-0.00307324	0.00307324
	1.81	33.08	14.205	99.793	-0.0103046	0.0103046			1.69	38.56	21.598	99.829	-0.0086595	0.0086595			1.67	40.43	14.766	99.884	-0.00436172	0.00436172			2.21	42.97	18.333	99.984	-0.00927705	0.00927705			1.67	36.48	17.635	100.002	-0.0115912	0.0115912			1.63	36.27	25.063	100.077	-0.00308163	0.00308163
	1.81	33.1	14.205	99.793	-0.0103466	0.0103466			1.69	38.57	21.598	99.829	-0.00865593	0.00865593			1.67	40.45	14.766	99.884	-0.00434798	0.00434798			2.21	42.99	18.333	99.984	-0.00928674	0.00928674			1.68	36.49	17.635	100.002	-0.0116013	0.0116013			1.63	36.29	25.063	100.077	-0.00308819	0.00308819
	1.81	33.12	14.205	99.793	-0.0103818	0.0103818			1.69	38.59	21.598	99.828	-0.00865237	0.00865237			1.68	40.47	14.766	99.884	-0.00433367	0.00433367			2.21	43.01	18.333	99.984	-0.00929749	0.00929749			1.68	36.51	17.634	100.002	-0.0116117	0.0116117			1.63	36.3	25.063	100.077	-0.0030937	0.0030937
	1.81	33.14	14.205	99.793	-0.0104134	0.0104134			1.69	38.61	21.598	99.828	-0.00864883	0.00864883			1.68	40.49	14.766	99.884	-0.00432845	0.00432845			2.21	43.03	18.333	99.984	-0.00930786	0.00930786			1.68	36.53	17.634	100.002	-0.0116211	0.0116211			1.64	36.32	25.063	100.077	-0.00309934	0.00309934
	1.81	33.16	14.205	99.792	-0.0104472	0.0104472			1.7	38.63	21.598	99.828	-0.00864532	0.00864532			1.68	40.5	14.766	99.883	-0.00433478	0.00433478			2.21	43.05	18.333	99.984	-0.00931416	0.00931416			1.68	36.55	17.634	100.001	-0.0116296	0.0116296			1.64	36.33	25.063	100.077	-0.00310604	0.00310604
	1.82	33.18	14.204	99.792	-0.0104891	0.0104891			1.7	38.65	21.598	99.828	-0.00864184	0.00864184			1.68	40.52	14.766	99.883	-0.00435002	0.00435002			2.22	43.07	18.333	99.983	-0.00931879	0.00931879			1.68	36.56	17.634	100.001	-0.011637	0.011637			1.64	36.35	25.063	100.077	-0.00311422	0.00311422
	1.82	33.2	14.204	99.792	-0.0105389	0.0105389			1.7	38.66	21.598	99.828	-0.00863839	0.00863839			1.68	40.54	14.766	99.883	-0.00436584	0.00436584			2.22	43.09	18.333	99.983	-0.00932147	0.00932147			1.68	36.58	17.634	100.001	-0.0116436	0.0116436			1.64	36.36	25.063	100.077	-0.00312294	0.00312294
	1.82	33.22	14.204	99.792	-0.0105903	0.0105903			1.7	38.68	21.598	99.828	-0.00863497	0.00863497			1.68	40.56	14.766	99.883	-0.00437544	0.00437544			2.22	43.11	18.333	99.983	-0.00932401	0.00932401			1.68	36.6	17.634	100.001	-0.0116499	0.0116499			1.64	36.38	25.063	100.077	-0.00313211	0.00313211
	1.82	33.23	14.204	99.792	-0.0106367	0.0106367			1.7	38.7	21.598	99.828	-0.00863158	0.00863158			1.68	40.58	14.766	99.883	-0.004379	0.004379			2.22	43.13	18.333	99.983	-0.00933084	0.00933084			1.69	36.62	17.634	100.001	-0.0116568	0.0116568			1.64	36.4	25.063	100.077	-0.00313966	0.00313966
	1.82	33.25	14.204	99.791	-0.0106746	0.0106746			1.71	38.72	21.598	99.828	-0.00862819	0.00862819			1.69	40.59	14.766	99.883	-0.00438024	0.00438024			2.22	43.14	18.333	99.983	-0.00933914	0.00933914			1.69	36.63	17.634	100.001	-0.011665	0.011665			1.65	36.41	25.063	100.077	-0.0031451	0.0031451
	1.82	33.27	14.204	99.791	-0.0107088	0.0107088			1.71	38.74	21.598	99.827	-0.00862481	0.00862481			1.69	40.61	14.766	99.883	-0.00438327	0.00438327			2.23	43.16	18.333	99.982	-0.00934924	0.00934924			1.69	36.65	17.634	100.001	-0.0116738	0.0116738			1.65	36.43	25.063	100.077	-0.00314962	0.00314962
	1.83	33.29	14.204	99.791	-0.010744	0.010744			1.71	38.76	21.598	99.827	-0.00862144	0.00862144			1.69	40.63	14.766	99.883	-0.00439217	0.00439217			2.23	43.18	18.333	99.982	-0.0093583	0.0093583			1.69	36.67	17.634	100	-0.0116815	0.0116815			1.65	36.44	25.063	100.077	-0.00315427	0.00315427
	1.83	33.31	14.204	99.791	-0.0107885	0.0107885			1.71	38.77	21.598	99.827	-0.00861806	0.00861806			1.69	40.65	14.766	99.883	-0.00440679	0.00440679			2.23	43.2	18.333	99.982	-0.00936255	0.00936255			1.69	36.69	17.634	100	-0.0116867	0.0116867			1.65	36.46	25.063	100.077	-0.00316158	0.00316158
	1.83	33.33	14.204	99.791	-0.0108428	0.0108428			1.71	38.79	21.598	99.827	-0.00861469	0.00861469			1.69	40.67	14.766	99.883	-0.00442571	0.00442571			2.23	43.22	18.333	99.982	-0.00936437	0.00936437			1.69	36.71	17.634	100	-0.01169	0.01169			1.65	36.48	25.063	100.077	-0.00317035	0.00317035
	1.83	33.35	14.204	99.79	-0.010901	0.010901			1.71	38.81	21.598	99.827	-0.00861133	0.00861133			1.69	40.69	14.766	99.883	-0.00444567	0.00444567			2.23	43.24	18.333	99.982	-0.00936583	0.00936583			1.7	36.72	17.634	100	-0.0116937	0.0116937			1.66	36.49	25.063	100.077	-0.00317917	0.00317917
	1.83	33.37	14.204	99.79	-0.0109538	0.0109538			1.72	38.83	21.598	99.827	-0.00860796	0.00860796			1.7	40.7	14.766	99.883	-0.00446145	0.00446145			2.23	43.26	18.333	99.982	-0.00936994	0.00936994			1.7	36.74	17.634	100	-0.0116989	0.0116989			1.66	36.51	25.063	100.077	-0.00318589	0.00318589
	1.83	33.39	14.204	99.79	-0.0109951	0.0109951			1.72	38.85	21.598	99.827	-0.00860459	0.00860459			1.7	40.72	14.766	99.883	-0.0044718	0.0044718			2.24	43.28	18.333	99.982	-0.00937783	0.00937783			1.7	36.76	17.634	100	-0.0117057	0.0117057			1.66	36.53	25.063	100.077	-0.00318993	0.00318993
	1.83	33.41	14.204	99.79	-0.0110278	0.0110278			1.72	38.87	21.598	99.827	-0.00860122	0.00860122			1.7	40.74	14.766	99.883	-0.00448092	0.00448092			2.24	43.29	18.333	99.981	-0.00938723	0.00938723			1.7	36.78	17.634	100	-0.0117116	0.0117116			1.66	36.54	25.063	100.077	-0.00319279	0.00319279
	1.84	33.43	14.204	99.789	-0.0110623	0.0110623			1.72	38.89	21.598	99.826	-0.00859786	0.00859786			1.7	40.76	14.766	99.883	-0.00449407	0.00449407			2.24	43.31	18.333	99.981	-0.00939534	0.00939534			1.7	36.8	17.634	99.999	-0.0117157	0.0117157			1.66	36.56	25.063	100.077	-0.00319663	0.00319663
	1.84	33.45	14.204	99.789	-0.0111054	0.0111054			1.72	38.91	21.598	99.826	-0.00859452	0.00859452			1.7	40.78	14.766	99.883	-0.00451809	0.00451809			2.24	43.33	18.333	99.981	-0.00940008	0.00940008			1.71	36.81	17.634	99.999	-0.0117181	0.0117181			1.66	36.58	25.063	100.077	-0.00320287	0.00320287
	1.84	33.47	14.204	99.789	-0.011158	0.011158			1.72	38.92	21.598	99.826	-0.0085912	0.0085912			1.71	40.8	14.766	99.882	-0.00455268	0.00455268			2.24	43.35	18.333	99.981	-0.00940141	0.00940141			1.71	36.83	17.634	99.999	-0.0117196	0.0117196			1.67	36.59	25.063	100.077	-0.00321042	0.00321042
	1.84	33.49	14.204	99.789	-0.011216	0.011216			1.73	38.94	21.598	99.826	-0.00858789	0.00858789			1.71	40.82	14.766	99.882	-0.00458939	0.00458939			2.24	43.37	18.333	99.981	-0.00940125	0.00940125			1.71	36.85	17.634	99.999	-0.0117219	0.0117219			1.67	36.61	25.063	100.077	-0.00321777	0.00321777
	1.84	33.51	14.204	99.789	-0.0112697	0.0112697			1.73	38.96	21.598	99.826	-0.00858459	0.00858459			1.71	40.83	14.766	99.882	-0.00462122	0.00462122			2.24	43.39	18.332	99.98	-0.00940299	0.00940299			1.71	36.87	17.634	99.999	-0.0117256	0.0117256			1.67	36.63	25.063	100.077	-0.00322311	0.00322311
	1.84	33.52	14.204	99.788	-0.0113167	0.0113167			1.73	38.98	21.598	99.826	-0.00858128	0.00858128			1.71	40.85	14.766	99.882	-0.00464041	0.00464041			2.25	43.4	18.332	99.98	-0.00940863	0.00940863			1.71	36.89	17.634	99.999	-0.01173	0.01173			1.67	36.64	25.063	100.077	-0.00322698	0.00322698
	1.85	33.54	14.204	99.788	-0.0113568	0.0113568			1.73	39	21.598	99.826	-0.00857798	0.00857798			1.71	40.87	14.766	99.882	-0.0046523	0.0046523			2.25	43.42	18.332	99.98	-0.00941731	0.00941731			1.71	36.91	17.634	99.998	-0.0117337	0.0117337			1.67	36.66	25.063	100.077	-0.00322981	0.00322981
	1.85	33.56	14.204	99.788	-0.0113968	0.0113968			1.73	39.02	21.597	99.826	-0.00857469	0.00857469			1.71	40.89	14.766	99.882	-0.00466667	0.00466667			2.25	43.44	18.332	99.98	-0.00942529	0.00942529			1.72	36.92	17.634	99.998	-0.0117355	0.0117355			1.67	36.68	25.063	100.077	-0.00323302	0.00323302
	1.85	33.58	14.204	99.788	-0.0114437	0.0114437			1.73	39.04	21.597	99.825	-0.00857142	0.00857142			1.72	40.91	14.766	99.882	-0.00469046	0.00469046			2.25	43.46	18.332	99.98	-0.00942905	0.00942905			1.72	36.94	17.634	99.998	-0.0117351	0.0117351			1.68	36.69	25.063	100.077	-0.00323764	0.00323764
	1.85	33.6	14.204	99.787	-0.0114986	0.0114986			1.73	39.06	21.597	99.825	-0.00856817	0.00856817			1.72	40.93	14.766	99.882	-0.00472777	0.00472777			2.25	43.48	18.332	99.98	-0.00942773	0.00942773			1.72	36.96	17.634	99.998	-0.0117338	0.0117338			1.68	36.71	25.063	100.077	-0.0032434	0.0032434
	1.85	33.62	14.204	99.787	-0.0115576	0.0115576			1.74	39.08	21.597	99.825	-0.00856493	0.00856493			1.72	40.95	14.766	99.882	-0.00477058	0.00477058			2.26	43.5	18.332	99.979	-0.00942498	0.00942498			1.72	36.98	17.634	99.998	-0.0117333	0.0117333			1.68	36.73	25.063	100.077	-0.00324952	0.00324952
	1.86	33.64	14.204	99.787	-0.0116138	0.0116138			1.74	39.1	21.597	99.825	-0.00856169	0.00856169			1.72	40.97	14.766	99.882	-0.00480739	0.00480739			2.26	43.51	18.332	99.979	-0.00942404	0.00942404			1.72	37	17.634	99.998	-0.0117338	0.0117338			1.68	36.75	25.063	100.077	-0.00325412	0.00325412
	1.86	33.66	14.204	99.787	-0.0116629	0.0116629			1.74	39.11	21.597	99.825	-0.00855847	0.00855847			1.72	40.99	14.766	99.882	-0.00483347	0.00483347			2.26	43.53	18.332	99.979	-0.00942716	0.00942716			1.72	37.02	17.634	99.998	-0.0117343	0.0117343			1.68	36.76	25.063	100.077	-0.00325738	0.00325738
	1.86	33.68	14.204	99.787	-0.0117052	0.0117052			1.74	39.13	21.597	99.825	-0.00855525	0.00855525			1.72	41	14.766	99.881	-0.00485031	0.00485031			2.26	43.55	18.332	99.979	-0.00943248	0.00943248			1.73	37.04	17.634	99.997	-0.0117339	0.0117339			1.68	36.78	25.063	100.077	-0.003259	0.003259
	1.86	33.7	14.204	99.786	-0.0117482	0.0117482			1.74	39.15	21.597	99.825	-0.00855205	0.00855205			1.73	41.02	14.766	99.881	-0.00486636	0.00486636			2.26	43.57	18.332	99.979	-0.00943711	0.00943711			1.73	37.06	17.634	99.997	-0.0117321	0.0117321			1.68	36.8	25.063	100.077	-0.00326098	0.00326098
	1.86	33.71	14.204	99.786	-0.0117961	0.0117961			1.74	39.17	21.597	99.824	-0.00854886	0.00854886			1.73	41.04	14.766	99.881	-0.00489242	0.00489242			2.26	43.58	18.332	99.978	-0.00943907	0.00943907			1.73	37.07	17.634	99.997	-0.01173	0.01173			1.69	36.82	25.063	100.077	-0.00326458	0.00326458
	1.86	33.73	14.204	99.786	-0.0118507	0.0118507			1.75	39.19	21.597	99.824	-0.00854568	0.00854568			1.73	41.06	14.766	99.881	-0.00492995	0.00492995			2.26	43.6	18.332	99.978	-0.00943661	0.00943661			1.73	37.09	17.634	99.997	-0.0117284	0.0117284			1.69	36.83	25.063	100.077	-0.00326895	0.00326895
	1.87	33.75	14.204	99.786	-0.0119093	0.0119093			1.75	39.21	21.597	99.824	-0.0085425	0.0085425			1.73	41.08	14.766	99.881	-0.00497423	0.00497423			2.27	43.62	18.332	99.978	-0.00943249	0.00943249			1.73	37.11	17.634	99.997	-0.0117263	0.0117263			1.69	36.85	25.063	100.076	-0.00327355	0.00327355
	1.87	33.77	14.204	99.785	-0.0119641	0.0119641			1.75	39.23	21.597	99.824	-0.00853933	0.00853933			1.73	41.1	14.766	99.881	-0.00501611	0.00501611			2.27	43.64	18.332	99.978	-0.00942805	0.00942805			1.73	37.13	17.634	99.997	-0.0117239	0.0117239			1.69	36.87	25.063	100.076	-0.00327736	0.00327736
	1.87	33.79	14.204	99.785	-0.0120136	0.0120136			1.75	39.25	21.597	99.824	-0.00853616	0.00853616			1.73	41.12	14.766	99.881	-0.00504704	0.00504704			2.27	43.66	18.332	99.978	-0.00942731	0.00942731			1.73	37.15	17.634	99.996	-0.0117202	0.0117202			1.69	36.89	25.063	100.076	-0.00327943	0.00327943
	1.87	33.81	14.203	99.785	-0.0120574	0.0120574			1.75	39.27	21.597	99.824	-0.00853299	0.00853299			1.73	41.14	14.766	99.881	-0.00506723	0.00506723			2.27	43.67	18.332	99.977	-0.00942995	0.00942995			1.74	37.17	17.634	99.996	-0.0117155	0.0117155			1.69	36.9	25.063	100.076	-0.00328119	0.00328119
	1.87	33.83	14.203	99.785	-0.0120993	0.0120993			1.76	39.29	21.597	99.824	-0.00852981	0.00852981			1.74	41.16	14.766	99.881	-0.00508645	0.00508645			2.27	43.69	18.332	99.977	-0.00943315	0.00943315			1.74	37.19	17.633	99.996	-0.0117111	0.0117111			1.7	36.92	25.063	100.076	-0.0032828	0.0032828
	1.87	33.85	14.203	99.785	-0.0121447	0.0121447			1.76	39.31	21.597	99.824	-0.00852663	0.00852663			1.74	41.18	14.766	99.881	-0.00511417	0.00511417			2.28	43.71	18.332	99.977	-0.00943426	0.00943426			1.74	37.21	17.633	99.996	-0.0117065	0.0117065			1.7	36.94	25.063	100.076	-0.00328417	0.00328417
	1.88	33.86	14.203	99.784	-0.0121927	0.0121927			1.76	39.33	21.597	99.823	-0.00852343	0.00852343			1.74	41.2	14.766	99.881	-0.00515584	0.00515584			2.28	43.73	18.332	99.977	-0.0094327	0.0094327			1.74	37.23	17.633	99.996	-0.011702	0.011702			1.7	36.96	25.063	100.076	-0.00328606	0.00328606
	1.88	33.88	14.203	99.784	-0.0122433	0.0122433			1.76	39.35	21.597	99.823	-0.00852022	0.00852022			1.74	41.22	14.766	99.88	-0.00520865	0.00520865			2.28	43.74	18.332	99.977	-0.00942876	0.00942876			1.74	37.24	17.633	99.995	-0.0116969	0.0116969			1.7	36.98	25.063	100.076	-0.0032877	0.0032877
	1.88	33.9	14.203	99.784	-0.0122924	0.0122924			1.76	39.37	21.597	99.823	-0.00851699	0.00851699			1.74	41.24	14.766	99.88	-0.00526409	0.00526409			2.28	43.76	18.332	99.976	-0.00942522	0.00942522			1.74	37.26	17.633	99.995	-0.011691	0.011691			1.7	36.99	25.062	100.076	-0.00328914	0.00328914
	1.88	33.92	14.203	99.784	-0.0123376	0.0123376			1.76	39.39	21.597	99.823	-0.00851376	0.00851376			1.74	41.26	14.766	99.88	-0.00531096	0.00531096			2.28	43.78	18.332	99.976	-0.00942414	0.00942414			1.75	37.28	17.633	99.995	-0.0116843	0.0116843			1.71	37.01	25.062	100.076	-0.00329003	0.00329003
	1.88	33.94	14.203	99.783	-0.0123786	0.0123786			1.77	39.4	21.597	99.823	-0.00851051	0.00851051			1.75	41.27	14.766	99.88	-0.00534694	0.00534694			2.28	43.8	18.332	99.976	-0.00942509	0.00942509			1.75	37.3	17.633	99.995	-0.0116783	0.0116783			1.71	37.03	25.062	100.076	-0.00329044	0.00329044
	1.88	33.96	14.203	99.783	-0.0124164	0.0124164			1.77	39.42	21.597	99.823	-0.00850726	0.00850726			1.75	41.29	14.766	99.88	-0.00537583	0.00537583			2.29	43.81	18.332	99.976	-0.00942901	0.00942901			1.75	37.32	17.633	99.995	-0.0116739	0.0116739			1.71	37.05	25.062	100.076	-0.00329005	0.00329005
	1.88	33.98	14.203	99.783	-0.0124532	0.0124532			1.77	39.44	21.597	99.822	-0.00850398	0.00850398			1.75	41.31	14.766	99.88	-0.00540645	0.00540645			2.29	43.83	18.332	99.976	-0.00943154	0.00943154			1.75	37.34	17.633	99.995	-0.0116705	0.0116705			1.71	37.07	25.062	100.076	-0.00328896	0.00328896
	1.89	33.99	14.203	99.783	-0.0124934	0.0124934			1.77	39.46	21.597	99.822	-0.00850069	0.00850069			1.75	41.33	14.766	99.88	-0.00545132	0.00545132			2.29	43.85	18.332	99.975	-0.00943086	0.00943086			1.75	37.36	17.633	99.994	-0.0116661	0.0116661			1.71	37.09	25.062	100.076	-0.00328757	0.00328757
	1.89	34.01	14.203	99.783	-0.012536	0.012536			1.77	39.48	21.597	99.822	-0.00849739	0.00849739			1.75	41.35	14.766	99.88	-0.00550586	0.00550586			2.29	43.86	18.332	99.975	-0.0094274	0.0094274			1.76	37.38	17.633	99.994	-0.0116586	0.0116586			1.71	37.1	25.062	100.076	-0.00328676	0.00328676
	1.89	34.03	14.203	99.782	-0.0125793	0.0125793			1.77	39.5	21.597	99.822	-0.00849408	0.00849408			1.76	41.37	14.766	99.88	-0.00556228	0.00556228			2.29	43.88	18.332	99.975	-0.0094226	0.0094226			1.76	37.4	17.633	99.994	-0.0116485	0.0116485			1.72	37.12	25.062	100.076	-0.00328645	0.00328645
	1.89	34.05	14.203	99.782	-0.0126225	0.0126225			1.78	39.52	21.597	99.822	-0.00849077	0.00849077			1.76	41.39	14.766	99.879	-0.00560794	0.00560794			2.29	43.9	18.331	99.975	-0.00941881	0.00941881			1.76	37.42	17.633	99.994	-0.0116382	0.0116382			1.72	37.14	25.062	100.076	-0.00328628	0.00328628
	1.89	34.07	14.203	99.782	-0.0126615	0.0126615			1.78	39.54	21.597	99.822	-0.00848744	0.00848744			1.76	41.41	14.766	99.879	-0.00563891	0.00563891			2.29	43.91	18.331	99.975	-0.00941785	0.00941785			1.76	37.44	17.633	99.994	-0.0116296	0.0116296			1.72	37.16	25.062	100.076	-0.00328547	0.00328547
	1.89	34.09	14.203	99.782	-0.0126998	0.0126998			1.78	39.56	21.597	99.822	-0.0084841	0.0084841			1.76	41.43	14.766	99.879	-0.00566416	0.00566416			2.3	43.93	18.331	99.974	-0.00941926	0.00941926			1.76	37.46	17.633	99.993	-0.0116233	0.0116233			1.72	37.18	25.062	100.076	-0.00328388	0.00328388
	1.9	34.1	14.203	99.781	-0.0127367	0.0127367			1.78	39.58	21.597	99.821	-0.00848075	0.00848075			1.76	41.45	14.766	99.879	-0.00569535	0.00569535			2.3	43.95	18.331	99.974	-0.00942104	0.00942104			1.76	37.48	17.633	99.993	-0.0116167	0.0116167			1.72	37.2	25.062	100.076	-0.00328176	0.00328176
	1.9	34.12	14.203	99.781	-0.0127732	0.0127732			1.78	39.6	21.597	99.821	-0.00847739	0.00847739			1.76	41.47	14.766	99.879	-0.00574051	0.00574051			2.3	43.97	18.331	99.974	-0.00942084	0.00942084			1.77	37.49	17.633	99.993	-0.0116089	0.0116089			1.72	37.22	25.062	100.076	-0.00327884	0.00327884
	1.9	34.14	14.203	99.781	-0.0128127	0.0128127			1.78	39.62	21.597	99.821	-0.00847402	0.00847402			1.77	41.49	14.766	99.879	-0.00579802	0.00579802			2.3	43.98	18.331	99.974	-0.00941611	0.00941611			1.77	37.51	17.633	99.993	-0.0115985	0.0115985			1.73	37.24	25.062	100.076	-0.00327611	0.00327611
	1.9	34.16	14.203	99.781	-0.0128515	0.0128515			1.78	39.64	21.597	99.821	-0.00847067	0.00847067			1.77	41.51	14.765	99.879	-0.00585944	0.00585944			2.3	44	18.331	99.974	-0.0094095	0.0094095			1.77	37.53	17.633	99.993	-0.0115863	0.0115863			1.73	37.25	25.062	100.076	-0.00327383	0.00327383
	1.9	34.18	14.203	99.78	-0.0128904	0.0128904			1.79	39.66	21.596	99.821	-0.00846735	0.00846735			1.77	41.53	14.765	99.879	-0.00591229	0.00591229			2.31	44.02	18.331	99.974	-0.00940338	0.00940338			1.77	37.55	17.633	99.993	-0.0115751	0.0115751			1.73	37.27	25.062	100.076	-0.00327275	0.00327275
	1.91	34.19	14.203	99.78	-0.0129248	0.0129248			1.79	39.68	21.596	99.821	-0.00846403	0.00846403			1.77	41.55	14.765	99.879	-0.00595177	0.00595177			2.31	44.03	18.331	99.973	-0.0093999	0.0093999			1.77	37.57	17.633	99.992	-0.0115649	0.0115649			1.73	37.29	25.062	100.076	-0.00327165	0.00327165
	1.91	34.21	14.203	99.78	-0.0129523	0.0129523			1.79	39.7	21.596	99.821	-0.00846073	0.00846073			1.77	41.57	14.765	99.878	-0.00598357	0.00598357			2.31	44.05	18.331	99.973	-0.00939904	0.00939904			1.77	37.59	17.633	99.992	-0.0115563	0.0115563			1.73	37.31	25.062	100.076	-0.00326906	0.00326906
	1.91	34.23	14.203	99.78	-0.0129758	0.0129758			1.79	39.71	21.596	99.82	-0.00845741	0.00845741			1.77	41.59	14.765	99.878	-0.0060158	0.0060158			2.31	44.06	18.331	99.973	-0.00939944	0.00939944			1.78	37.61	17.633	99.992	-0.0115471	0.0115471			1.73	37.33	25.062	100.076	-0.00326485	0.00326485
	1.91	34.25	14.203	99.779	-0.0129988	0.0129988			1.79	39.73	21.596	99.82	-0.00845409	0.00845409			1.78	41.6	14.765	99.878	-0.00605882	0.00605882			2.31	44.08	18.331	99.973	-0.00939914	0.00939914			1.78	37.63	17.633	99.992	-0.0115359	0.0115359			1.73	37.35	25.062	100.076	-0.00325987	0.00325987
	1.91	34.26	14.203	99.779	-0.0130263	0.0130263			1.79	39.75	21.596	99.82	-0.00845078	0.00845078			1.78	41.62	14.765	99.878	-0.00611258	0.00611258			2.31	44.1	18.331	99.973	-0.00939546	0.00939546			1.78	37.65	17.633	99.992	-0.0115227	0.0115227			1.74	37.37	25.062	100.076	-0.00325591	0.00325591
	1.91	34.28	14.203	99.779	-0.0130578	0.0130578			1.8	39.77	21.596	99.82	-0.00844748	0.00844748			1.78	41.64	14.765	99.878	-0.00617048	0.00617048			2.31	44.11	18.331	99.972	-0.00938905	0.00938905			1.78	37.67	17.633	99.991	-0.0115082	0.0115082			1.74	37.39	25.062	100.076	-0.00325296	0.00325296
	1.92	34.3	14.203	99.779	-0.0130888	0.0130888			1.8	39.79	21.596	99.82	-0.0084442	0.0084442			1.78	41.66	14.765	99.878	-0.00622646	0.00622646			2.32	44.13	18.331	99.972	-0.00938105	0.00938105			1.78	37.69	17.633	99.991	-0.0114938	0.0114938			1.74	37.41	25.062	100.076	-0.00325079	0.00325079
	1.92	34.32	14.203	99.779	-0.0131151	0.0131151			1.8	39.81	21.596	99.82	-0.00844094	0.00844094			1.78	41.68	14.765	99.878	-0.0062726	0.0062726			2.32	44.15	18.331	99.972	-0.00937567	0.00937567			1.78	37.71	17.633	99.991	-0.0114813	0.0114813			1.74	37.43	25.062	100.076	-0.00324824	0.00324824
	1.92	34.33	14.203	99.778	-0.0131344	0.0131344			1.8	39.83	21.596	99.819	-0.00843768	0.00843768			1.78	41.7	14.765	99.878	-0.00630833	0.00630833			2.32	44.16	18.331	99.972	-0.00937419	0.00937419			1.78	37.73	17.633	99.991	-0.0114694	0.0114694			1.74	37.44	25.062	100.076	-0.00324447	0.00324447
	1.92	34.35	14.202	99.778	-0.0131495	0.0131495			1.8	39.85	21.596	99.819	-0.00843441	0.00843441			1.78	41.72	14.765	99.877	-0.00634021	0.00634021			2.32	44.18	18.331	99.972	-0.00937504	0.00937504			1.79	37.75	17.633	99.991	-0.011458	0.011458			1.74	37.46	25.062	100.075	-0.00323971	0.00323971
	1.92	34.37	14.202	99.778	-0.013165	0.013165			1.81	39.87	21.596	99.819	-0.00843115	0.00843115			1.79	41.74	14.765	99.877	-0.00637661	0.00637661			2.32	44.19	18.331	99.972	-0.00937604	0.00937604			1.79	37.76	17.633	99.99	-0.0114462	0.0114462			1.75	37.48	25.062	100.075	-0.00323416	0.00323416
	1.92	34.39	14.202	99.778	-0.013183	0.013183			1.81	39.89	21.596	99.819	-0.00842789	0.00842789			1.79	41.76	14.765	99.877	-0.00642437	0.00642437			2.33	44.21	18.331	99.971	-0.00937356	0.00937356			1.79	37.78	17.632	99.99	-0.0114328	0.0114328			1.75	37.5	25.062	100.075	-0.00322899	0.00322899
	1.93	34.4	14.202	99.777	-0.0132062	0.0132062			1.81	39.91	21.596	99.819	-0.00842463	0.00842463			1.79	41.78	14.765	99.877	-0.00648242	0.00648242			2.33	44.23	18.331	99.971	-0.00936831	0.00936831			1.79	37.8	17.632	99.99	-0.0114186	0.0114186			1.75	37.52	25.062	100.075	-0.00322481	0.00322481
	1.93	34.42	14.202	99.777	-0.013229	0.013229			1.81	39.93	21.596	99.819	-0.00842138	0.00842138			1.79	41.8	14.765	99.877	-0.00653969	0.00653969			2.33	44.24	18.331	99.971	-0.00936189	0.00936189			1.79	37.82	17.632	99.99	-0.011404	0.011404			1.75	37.54	25.062	100.075	-0.00322118	0.00322118
	1.93	34.44	14.202	99.777	-0.0132482	0.0132482			1.81	39.94	21.596	99.819	-0.00841814	0.00841814			1.79	41.82	14.765	99.877	-0.00658857	0.00658857			2.33	44.26	18.331	99.971	-0.0093571	0.0093571			1.79	37.84	17.632	99.99	-0.0113896	0.0113896			1.75	37.56	25.062	100.075	-0.00321766	0.00321766
	1.93	34.46	14.202	99.777	-0.0132639	0.0132639			1.81	39.96	21.596	99.818	-0.00841491	0.00841491			1.79	41.84	14.765	99.877	-0.00662274	0.00662274			2.33	44.27	18.331	99.971	-0.00935617	0.00935617			1.8	37.86	17.632	99.989	-0.011376	0.011376			1.76	37.58	25.062	100.075	-0.00321292	0.00321292
	1.93	34.47	14.202	99.776	-0.0132757	0.0132757			1.82	39.98	21.596	99.818	-0.00841168	0.00841168			1.8	41.86	14.765	99.877	-0.00664764	0.00664764			2.33	44.29	18.331	99.97	-0.00935674	0.00935674			1.8	37.88	17.632	99.989	-0.011363	0.011363			1.76	37.6	25.062	100.075	-0.00320718	0.00320718
	1.93	34.49	14.202	99.776	-0.0132892	0.0132892			1.82	40	21.596	99.818	-0.00840846	0.00840846			1.8	41.87	14.765	99.876	-0.00667542	0.00667542			2.34	44.31	18.331	99.97	-0.00935676	0.00935676			1.8	37.9	17.632	99.989	-0.0113492	0.0113492			1.76	37.62	25.062	100.075	-0.00320113	0.00320113
	1.93	34.51	14.202	99.776	-0.0133045	0.0133045			1.82	40.02	21.596	99.818	-0.00840525	0.00840525			1.8	41.89	14.765	99.876	-0.00671504	0.00671504			2.34	44.32	18.331	99.97	-0.00935397	0.00935397			1.8	37.92	17.632	99.989	-0.0113343	0.0113343			1.76	37.64	25.062	100.075	-0.00319521	0.00319521
	1.94	34.52	14.202	99.776	-0.0133192	0.0133192			1.82	40.04	21.596	99.818	-0.00840205	0.00840205			1.8	41.91	14.765	99.876	-0.00676729	0.00676729			2.34	44.34	18.331	99.97	-0.00934885	0.00934885			1.8	37.94	17.632	99.989	-0.0113178	0.0113178			1.76	37.66	25.062	100.075	-0.00319031	0.00319031
	1.94	34.54	14.202	99.776	-0.0133338	0.0133338			1.82	40.06	21.596	99.818	-0.00839888	0.00839888			1.8	41.93	14.765	99.876	-0.00682272	0.00682272			2.34	44.35	18.331	99.97	-0.00934359	0.00934359			1.81	37.96	17.632	99.988	-0.0113008	0.0113008			1.76	37.67	25.062	100.075	-0.00318559	0.00318559
	1.94	34.56	14.202	99.775	-0.0133454	0.0133454			1.82	40.08	21.596	99.817	-0.00839573	0.00839573			1.81	41.95	14.765	99.876	-0.00686961	0.00686961			2.34	44.37	18.33	99.969	-0.00933927	0.00933927			1.81	37.97	17.632	99.988	-0.0112851	0.0112851			1.77	37.69	25.062	100.075	-0.00318084	0.00318084
	1.94	34.57	14.202	99.775	-0.0133532	0.0133532			1.83	40.1	21.596	99.817	-0.00839261	0.00839261			1.81	41.97	14.765	99.876	-0.00690186	0.00690186			2.34	44.38	18.33	99.969	-0.0093375	0.0093375			1.81	37.99	17.632	99.988	-0.0112701	0.0112701			1.77	37.71	25.062	100.075	-0.00317608	0.00317608
	1.94	34.59	14.202	99.775	-0.0133589	0.0133589			1.83	40.11	21.596	99.817	-0.00838951	0.00838951			1.81	41.99	14.765	99.876	-0.00692475	0.00692475			2.34	44.4	18.33	99.969	-0.00933766	0.00933766			1.81	38.01	17.632	99.988	-0.011256	0.011256			1.77	37.73	25.062	100.075	-0.00317127	0.00317127
	1.94	34.61	14.202	99.775	-0.0133623	0.0133623			1.83	40.13	21.596	99.817	-0.00838643	0.00838643			1.81	42.01	14.765	99.876	-0.00694847	0.00694847			2.35	44.41	18.33	99.969	-0.00933856	0.00933856			1.81	38.03	17.632	99.988	-0.0112416	0.0112416			1.77	37.75	25.062	100.075	-0.00316567	0.00316567
	1.95	34.63	14.202	99.774	-0.0133642	0.0133642			1.83	40.15	21.596	99.817	-0.00838335	0.00838335			1.81	42.03	14.765	99.875	-0.00698426	0.00698426			2.35	44.43	18.33	99.969	-0.00933905	0.00933905			1.81	38.05	17.632	99.987	-0.0112266	0.0112266			1.77	37.77	25.062	100.075	-0.00315938	0.00315938
	1.95	34.64	14.202	99.774	-0.0133665	0.0133665			1.83	40.17	21.596	99.817	-0.00838029	0.00838029			1.81	42.04	14.765	99.875	-0.00703546	0.00703546			2.35	44.44	18.33	99.969	-0.00933694	0.00933694			1.82	38.07	17.632	99.987	-0.0112104	0.0112104			1.77	37.79	25.062	100.075	-0.00315265	0.00315265
	1.95	34.66	14.202	99.774	-0.013368	0.013368			1.83	40.19	21.596	99.816	-0.00837726	0.00837726			1.82	42.06	14.765	99.875	-0.00709273	0.00709273			2.35	44.46	18.33	99.968	-0.00933217	0.00933217			1.82	38.09	17.632	99.987	-0.0111935	0.0111935			1.78	37.81	25.062	100.075	-0.00314635	0.00314635
	1.95	34.67	14.202	99.774	-0.01337	0.01337			1.83	40.21	21.595	99.816	-0.00837427	0.00837427			1.82	42.08	14.765	99.875	-0.00714307	0.00714307			2.35	44.47	18.33	99.968	-0.00932694	0.00932694			1.82	38.11	17.632	99.987	-0.0111763	0.0111763			1.78	37.83	25.062	100.074	-0.00314146	0.00314146
	1.95	34.69	14.202	99.773	-0.0133704	0.0133704			1.84	40.23	21.595	99.816	-0.00837131	0.00837131			1.82	42.1	14.765	99.875	-0.00717881	0.00717881			2.36	44.49	18.33	99.968	-0.0093238	0.0093238			1.82	38.13	17.632	99.987	-0.0111597	0.0111597			1.78	37.85	25.062	100.074	-0.00313714	0.00313714
	1.96	34.71	14.202	99.773	-0.0133683	0.0133683			1.84	40.24	21.595	99.816	-0.00836838	0.00836838			1.82	42.12	14.765	99.875	-0.00720289	0.00720289			2.36	44.51	18.33	99.968	-0.00932352	0.00932352			1.82	38.14	17.632	99.986	-0.0111449	0.0111449			1.78	37.87	25.062	100.074	-0.00313288	0.00313288
	1.96	34.72	14.202	99.773	-0.0133647	0.0133647			1.84	40.26	21.595	99.816	-0.00836546	0.00836546			1.82	42.14	14.765	99.875	-0.00722808	0.00722808			2.36	44.52	18.33	99.968	-0.00932542	0.00932542			1.82	38.16	17.632	99.986	-0.0111307	0.0111307			1.78	37.89	25.062	100.074	-0.00312687	0.00312687
	1.96	34.74	14.202	99.773	-0.0133585	0.0133585			1.84	40.28	21.595	99.816	-0.00836256	0.00836256			1.82	42.16	14.765	99.874	-0.00726539	0.00726539			2.36	44.54	18.33	99.967	-0.00932708	0.00932708			1.83	38.18	17.632	99.986	-0.0111169	0.0111169			1.78	37.91	25.062	100.074	-0.00311922	0.00311922
	1.96	34.76	14.202	99.773	-0.0133514	0.0133514			1.84	40.3	21.595	99.815	-0.00835968	0.00835968			1.83	42.18	14.765	99.874	-0.00731557	0.00731557			2.36	44.55	18.33	99.967	-0.00932647	0.00932647			1.83	38.2	17.632	99.986	-0.0111017	0.0111017			1.78	37.93	25.062	100.074	-0.00311054	0.00311054
	1.96	34.77	14.202	99.772	-0.0133419	0.0133419			1.84	40.32	21.595	99.815	-0.00835683	0.00835683			1.83	42.19	14.765	99.874	-0.00737069	0.00737069			2.36	44.57	18.33	99.967	-0.00932436	0.00932436			1.83	38.22	17.632	99.985	-0.011085	0.011085			1.79	37.94	25.062	100.074	-0.00310277	0.00310277
	1.96	34.79	14.202	99.772	-0.0133332	0.0133332			1.85	40.34	21.595	99.815	-0.00835402	0.00835402			1.83	42.21	14.765	99.874	-0.00741908	0.00741908			2.36	44.58	18.33	99.967	-0.00932127	0.00932127			1.83	38.24	17.632	99.985	-0.0110678	0.0110678			1.79	37.96	25.062	100.074	-0.0030975	0.0030975
	1.97	34.81	14.202	99.772	-0.0133276	0.0133276			1.85	40.35	21.595	99.815	-0.00835126	0.00835126			1.83	42.23	14.765	99.874	-0.00745366	0.00745366			2.37	44.6	18.33	99.967	-0.00931839	0.00931839			1.83	38.26	17.632	99.985	-0.011051	0.011051			1.79	37.98	25.062	100.074	-0.00309387	0.00309387
	1.97	34.82	14.202	99.772	-0.0133209	0.0133209			1.85	40.37	21.595	99.815	-0.00834854	0.00834854			1.83	42.25	14.765	99.874	-0.00747695	0.00747695			2.37	44.61	18.33	99.967	-0.00931762	0.00931762			1.83	38.27	17.632	99.985	-0.0110359	0.0110359			1.79	38	25.062	100.074	-0.00309031	0.00309031
	1.97	34.84	14.202	99.771	-0.0133105	0.0133105			1.85	40.39	21.595	99.815	-0.00834584	0.00834584			1.83	42.27	14.765	99.874	-0.00749763	0.00749763			2.37	44.63	18.33	99.966	-0.00931837	0.00931837			1.83	38.29	17.631	99.985	-0.0110227	0.0110227			1.79	38.02	25.062	100.074	-0.00308439	0.00308439
	1.97	34.85	14.201	99.771	-0.0132947	0.0132947			1.85	40.41	21.595	99.814	-0.00834317	0.00834317			1.83	42.29	14.765	99.873	-0.00752584	0.00752584			2.37	44.64	18.33	99.966	-0.0093203	0.0093203			1.84	38.31	17.631	99.984	-0.0110102	0.0110102			1.79	38.04	25.062	100.074	-0.003076	0.003076
	1.97	34.87	14.201	99.771	-0.0132764	0.0132764			1.86	40.43	21.595	99.814	-0.00834052	0.00834052			1.84	42.3	14.765	99.873	-0.00756594	0.00756594			2.37	44.65	18.33	99.966	-0.00932128	0.00932128			1.84	38.33	17.631	99.984	-0.0109966	0.0109966			1.8	38.06	25.062	100.074	-0.00306659	0.00306659
	1.97	34.89	14.201	99.771	-0.0132623	0.0132623			1.86	40.44	21.595	99.814	-0.00833791	0.00833791			1.84	42.32	14.765	99.873	-0.00761111	0.00761111			2.38	44.67	18.33	99.966	-0.00932034	0.00932034			1.84	38.35	17.631	99.984	-0.0109809	0.0109809			1.8	38.08	25.062	100.074	-0.00305846	0.00305846
	1.98	34.9	14.201	99.77	-0.0132532	0.0132532			1.86	40.46	21.595	99.814	-0.00833535	0.00833535			1.84	42.34	14.765	99.873	-0.00765247	0.00765247			2.38	44.68	18.33	99.966	-0.00931718	0.00931718			1.84	38.37	17.631	99.984	-0.0109635	0.0109635			1.8	38.1	25.062	100.074	-0.0030527	0.0030527
	1.98	34.92	14.201	99.77	-0.0132466	0.0132466			1.86	40.48	21.595	99.814	-0.00833282	0.00833282			1.84	42.36	14.765	99.873	-0.00768328	0.00768328			2.38	44.7	18.33	99.966	-0.00931293	0.00931293			1.84	38.39	17.631	99.983	-0.0109469	0.0109469			1.8	38.12	25.062	100.074	-0.00304882	0.00304882
	1.98	34.93	14.201	99.77	-0.0132388	0.0132388			1.86	40.5	21.595	99.814	-0.00833032	0.00833032			1.84	42.38	14.765	99.873	-0.0077039	0.0077039			2.38	44.71	18.33	99.965	-0.00931094	0.00931094			1.84	38.4	17.631	99.983	-0.0109326	0.0109326			1.8	38.14	25.062	100.074	-0.00304465	0.00304465
	1.98	34.95	14.201	99.77	-0.0132267	0.0132267			1.86	40.52	21.595	99.813	-0.00832782	0.00832782			1.84	42.4	14.765	99.873	-0.00772167	0.00772167			2.38	44.73	18.33	99.965	-0.00931184	0.00931184			1.85	38.42	17.631	99.983	-0.0109207	0.0109207			1.81	38.16	25.062	100.074	-0.00303836	0.00303836
	1.98	34.96	14.201	99.769	-0.0132091	0.0132091			1.87	40.53	21.595	99.813	-0.00832531	0.00832531			1.85	42.41	14.765	99.872	-0.00774313	0.00774313			2.38	44.74	18.33	99.965	-0.00931549	0.00931549			1.85	38.44	17.631	99.983	-0.0109102	0.0109102			1.81	38.17	25.062	100.073	-0.00303009	0.00303009
	1.98	34.98	14.201	99.769	-0.0131887	0.0131887			1.87	40.55	21.595	99.813	-0.00832281	0.00832281			1.85	42.43	14.765	99.872	-0.00777401	0.00777401			2.39	44.76	18.33	99.965	-0.00931834	0.00931834			1.85	38.46	17.631	99.983	-0.0108983	0.0108983			1.81	38.19	25.062	100.073	-0.00302079	0.00302079
	1.98	35	14.201	99.769	-0.0131677	0.0131677			1.87	40.57	21.595	99.813	-0.00832031	0.00832031			1.85	42.45	14.765	99.872	-0.00781478	0.00781478			2.39	44.77	18.33	99.965	-0.00931787	0.00931787			1.85	38.48	17.631	99.982	-0.0108839	0.0108839			1.81	38.21	25.062	100.073	-0.00301291	0.00301291
	1.99	35.01	14.201	99.769	-0.0131469	0.0131469			1.87	40.59	21.595	99.813	-0.00831784	0.00831784			1.85	42.47	14.765	99.872	-0.00785916	0.00785916			2.39	44.79	18.33	99.965	-0.00931541	0.00931541			1.85	38.49	17.631	99.982	-0.010868	0.010868			1.81	38.23	25.062	100.073	-0.00300729	0.00300729
	1.99	35.03	14.201	99.769	-0.0131277	0.0131277			1.87	40.6	21.595	99.813	-0.00831539	0.00831539			1.85	42.48	14.764	99.872	-0.00789696	0.00789696			2.39	44.8	18.33	99.964	-0.0093128	0.0093128			1.86	38.51	17.631	99.982	-0.0108529	0.0108529			1.81	38.25	25.062	100.073	-0.00300273	0.00300273
	1.99	35.04	14.201	99.768	-0.0131082	0.0131082			1.87	40.62	21.595	99.812	-0.00831294	0.00831294			1.86	42.5	14.764	99.872	-0.00792371	0.00792371			2.39	44.82	18.33	99.964	-0.00931157	0.00931157			1.86	38.53	17.631	99.982	-0.0108411	0.0108411			1.82	38.27	25.062	100.073	-0.00299823	0.00299823
	1.99	35.06	14.201	99.768	-0.0130851	0.0130851			1.88	40.64	21.595	99.812	-0.00831047	0.00831047			1.86	42.52	14.764	99.872	-0.00793933	0.00793933			2.39	44.83	18.329	99.964	-0.00931292	0.00931292			1.86	38.55	17.631	99.981	-0.0108323	0.0108323			1.82	38.29	25.062	100.073	-0.00299233	0.00299233
	1.99	35.07	14.201	99.768	-0.013059	0.013059			1.88	40.66	21.595	99.812	-0.00830799	0.00830799			1.86	42.54	14.764	99.871	-0.00795348	0.00795348			2.39	44.85	18.329	99.964	-0.00931566	0.00931566			1.86	38.57	17.631	99.981	-0.0108237	0.0108237			1.82	38.31	25.062	100.073	-0.00298479	0.00298479
	1.99	35.09	14.201	99.768	-0.0130308	0.0130308			1.88	40.67	21.595	99.812	-0.00830549	0.00830549			1.86	42.56	14.764	99.871	-0.00797451	0.00797451			2.4	44.86	18.329	99.964	-0.00931858	0.00931858			1.86	38.58	17.631	99.981	-0.0108128	0.0108128			1.82	38.33	25.062	100.073	-0.0029766	0.0029766
	2	35.1	14.201	99.767	-0.0130035	0.0130035			1.88	40.69	21.595	99.812	-0.00830298	0.00830298			1.86	42.57	14.764	99.871	-0.0080026	0.0080026			2.4	44.88	18.329	99.964	-0.00931964	0.00931964			1.86	38.6	17.631	99.981	-0.0107998	0.0107998			1.82	38.34	25.062	100.073	-0.00296912	0.00296912
	2	35.12	14.201	99.767	-0.0129808	0.0129808			1.88	40.71	21.594	99.812	-0.00830048	0.00830048			1.86	42.59	14.764	99.871	-0.00803253	0.00803253			2.4	44.89	18.329	99.964	-0.00931763	0.00931763			1.87	38.62	17.631	99.981	-0.0107867	0.0107867			1.82	38.36	25.062	100.073	-0.00296356	0.00296356
	2	35.13	14.201	99.767	-0.0129589	0.0129589			1.88	40.73	21.594	99.811	-0.00829798	0.00829798			1.87	42.61	14.764	99.871	-0.00805446	0.00805446			2.4	44.9	18.329	99.963	-0.00931439	0.00931439			1.87	38.64	17.631	99.98	-0.0107752	0.0107752			1.83	38.38	25.062	100.073	-0.00295955	0.00295955
	2	35.15	14.201	99.767	-0.0129366	0.0129366			1.88	40.74	21.594	99.811	-0.00829547	0.00829547			1.87	42.63	14.764	99.871	-0.00806629	0.00806629			2.4	44.92	18.329	99.963	-0.00931229	0.00931229			1.87	38.65	17.631	99.98	-0.0107656	0.0107656			1.83	38.4	25.062	100.073	-0.00295619	0.00295619
	2	35.16	14.201	99.766	-0.0129119	0.0129119			1.89	40.76	21.594	99.811	-0.00829295	0.00829295			1.87	42.64	14.764	99.871	-0.00807258	0.00807258			2.41	44.93	18.329	99.963	-0.00931374	0.00931374			1.87	38.67	17.631	99.98	-0.0107564	0.0107564			1.83	38.42	25.062	100.073	-0.00295142	0.00295142
	2.01	35.18	14.201	99.766	-0.0128843	0.0128843			1.89	40.78	21.594	99.811	-0.00829041	0.00829041			1.87	42.66	14.764	99.87	-0.0080796	0.0080796			2.41	44.95	18.329	99.963	-0.00931691	0.00931691			1.87	38.69	17.631	99.98	-0.0107469	0.0107469			1.83	38.44	25.062	100.073	-0.00294524	0.00294524
	2.01	35.19	14.201	99.766	-0.0128542	0.0128542			1.89	40.79	21.594	99.811	-0.00828786	0.00828786			1.87	42.68	14.764	99.87	-0.00809178	0.00809178			2.41	44.96	18.329	99.963	-0.00932028	0.00932028			1.87	38.71	17.631	99.979	-0.0107371	0.0107371			1.83	38.46	25.062	100.072	-0.00293769	0.00293769
	2.01	35.21	14.201	99.766	-0.0128231	0.0128231			1.89	40.81	21.594	99.811	-0.0082853	0.0082853			1.87	42.7	14.764	99.87	-0.00811138	0.00811138			2.41	44.98	18.329	99.963	-0.00932175	0.00932175			1.88	38.72	17.631	99.979	-0.0107273	0.0107273			1.83	38.47	25.062	100.072	-0.00293028	0.00293028
	2.01	35.22	14.201	99.766	-0.0127938	0.0127938			1.89	40.83	21.594	99.81	-0.00828273	0.00828273			1.88	42.71	14.764	99.87	-0.00813594	0.00813594			2.41	44.99	18.329	99.963	-0.00932045	0.00932045			1.88	38.74	17.63	99.979	-0.0107183	0.0107183			1.83	38.49	25.062	100.072	-0.00292434	0.00292434
	2.01	35.24	14.201	99.765	-0.0127678	0.0127678			1.89	40.85	21.594	99.81	-0.00828017	0.00828017			1.88	42.73	14.764	99.87	-0.00815815	0.00815815			2.41	45.01	18.329	99.962	-0.009318	0.009318			1.88	38.76	17.63	99.979	-0.0107103	0.0107103			1.84	38.51	25.061	100.072	-0.00291994	0.00291994
	2.01	35.25	14.201	99.765	-0.0127449	0.0127449			1.9	40.86	21.594	99.81	-0.0082776	0.0082776			1.88	42.75	14.764	99.87	-0.00817281	0.00817281			2.41	45.02	18.329	99.962	-0.00931612	0.00931612			1.88	38.78	17.63	99.979	-0.0107024	0.0107024			1.84	38.53	25.061	100.072	-0.00291691	0.00291691
	2.02	35.27	14.201	99.765	-0.0127223	0.0127223			1.9	40.88	21.594	99.81	-0.00827502	0.00827502			1.88	42.76	14.764	99.87	-0.00817821	0.00817821			2.42	45.04	18.329	99.962	-0.00931547	0.00931547			1.88	38.79	17.63	99.978	-0.0106944	0.0106944			1.84	38.55	25.061	100.072	-0.00291319	0.00291319
	2.02	35.28	14.201	99.765	-0.0126965	0.0126965			1.9	40.9	21.594	99.81	-0.00827243	0.00827243			1.88	42.78	14.764	99.869	-0.00818	0.00818			2.42	45.05	18.329	99.962	-0.00931749	0.00931749			1.88	38.81	17.63	99.978	-0.0106866	0.0106866			1.84	38.57	25.061	100.072	-0.00290831	0.00290831
	2.02	35.3	14.201	99.765	-0.0126666	0.0126666			1.9	40.91	21.594	99.81	-0.00826982	0.00826982			1.88	42.8	14.764	99.869	-0.00818539	0.00818539			2.42	45.07	18.329	99.962	-0.00932187	0.00932187			1.88	38.83	17.63	99.978	-0.0106798	0.0106798			1.84	38.58	25.061	100.072	-0.00290197	0.00290197
	2.02	35.31	14.201	99.764	-0.0126335	0.0126335			1.9	40.93	21.594	99.809	-0.00826719	0.00826719			1.88	42.82	14.764	99.869	-0.00819678	0.00819678			2.42	45.08	18.329	99.962	-0.00932818	0.00932818			1.89	38.85	17.63	99.978	-0.0106743	0.0106743			1.84	38.6	25.061	100.072	-0.00289529	0.00289529
	2.02	35.33	14.2	99.764	-0.0125992	0.0125992			1.91	40.95	21.594	99.809	-0.00826454	0.00826454			1.89	42.83	14.764	99.869	-0.00821277	0.00821277			2.42	45.1	18.329	99.962	-0.00933579	0.00933579			1.89	38.86	17.63	99.977	-0.0106693	0.0106693			1.85	38.62	25.061	100.072	-0.00288946	0.00288946
	2.02	35.34	14.2	99.764	-0.0125667	0.0125667			1.91	40.96	21.594	99.809	-0.00826187	0.00826187			1.89	42.85	14.764	99.869	-0.00822938	0.00822938			2.43	45.11	18.329	99.961	-0.00934196	0.00934196			1.89	38.88	17.63	99.977	-0.0106633	0.0106633			1.85	38.64	25.061	100.072	-0.00288519	0.00288519
	2.03	35.36	14.2	99.764	-0.0125376	0.0125376			1.91	40.98	21.594	99.809	-0.00825919	0.00825919			1.89	42.87	14.764	99.869	-0.00823727	0.00823727			2.43	45.13	18.329	99.961	-0.00934605	0.00934605			1.89	38.9	17.63	99.977	-0.0106564	0.0106564			1.85	38.66	25.061	100.072	-0.0028823	0.0028823
	2.03	35.37	14.2	99.764	-0.0125092	0.0125092			1.91	41	21.594	99.809	-0.00825648	0.00825648			1.89	42.88	14.764	99.869	-0.00823383	0.00823383			2.43	45.14	18.329	99.961	-0.00934873	0.00934873			1.89	38.91	17.63	99.977	-0.0106498	0.0106498			1.85	38.68	25.061	100.072	-0.00287982	0.00287982
	2.03	35.39	14.2	99.763	-0.0124793	0.0124793			1.91	41.01	21.594	99.809	-0.00825376	0.00825376			1.89	42.9	14.764	99.868	-0.00822181	0.00822181			2.43	45.16	18.329	99.961	-0.00935008	0.00935008			1.89	38.93	17.63	99.976	-0.010645	0.010645			1.85	38.69	25.061	100.072	-0.0028767	0.0028767
	2.03	35.4	14.2	99.763	-0.012446	0.012446			1.91	41.03	21.594	99.808	-0.008251	0.008251			1.89	42.92	14.764	99.868	-0.00820885	0.00820885			2.43	45.17	18.329	99.961	-0.00935175	0.00935175			1.9	38.95	17.63	99.976	-0.0106421	0.0106421			1.86	38.71	25.061	100.071	-0.00287234	0.00287234
	2.03	35.42	14.2	99.763	-0.0124093	0.0124093			1.92	41.04	21.594	99.808	-0.00824821	0.00824821			1.9	42.93	14.764	99.868	-0.00820482	0.00820482			2.43	45.19	18.329	99.961	-0.00935332	0.00935332			1.9	38.96	17.63	99.976	-0.0106397	0.0106397			1.86	38.73	25.061	100.071	-0.00286701	0.00286701
	2.03	35.43	14.2	99.763	-0.0123735	0.0123735			1.92	41.06	21.594	99.808	-0.0082454	0.0082454			1.9	42.95	14.764	99.868	-0.00820886	0.00820886			2.44	45.2	18.329	99.961	-0.00935267	0.00935267			1.9	38.98	17.63	99.976	-0.0106364	0.0106364			1.86	38.75	25.061	100.071	-0.00286156	0.00286156
	2.03	35.45	14.2	99.763	-0.0123416	0.0123416			1.92	41.08	21.594	99.808	-0.00824256	0.00824256			1.9	42.97	14.764	99.868	-0.00821503	0.00821503			2.44	45.22	18.329	99.961	-0.0093506	0.0093506			1.9	39	17.63	99.976	-0.0106318	0.0106318			1.86	38.77	25.061	100.071	-0.0028579	0.0028579
	2.04	35.46	14.2	99.762	-0.0123155	0.0123155			1.92	41.09	21.594	99.808	-0.0082397	0.0082397			1.9	42.98	14.764	99.868	-0.00821376	0.00821376			2.44	45.23	18.329	99.96	-0.00934639	0.00934639			1.9	39.01	17.63	99.975	-0.0106273	0.0106273			1.86	38.78	25.061	100.071	-0.00285618	0.00285618
	2.04	35.48	14.2	99.762	-0.0122929	0.0122929			1.92	41.11	21.594	99.808	-0.00823681	0.00823681			1.9	43	14.764	99.868	-0.00820142	0.00820142			2.44	45.25	18.329	99.96	-0.0093418	0.0093418			1.91	39.03	17.63	99.975	-0.0106238	0.0106238			1.86	38.8	25.061	100.071	-0.0028554	0.0028554
	2.04	35.49	14.2	99.762	-0.0122671	0.0122671			1.92	41.12	21.594	99.807	-0.00823387	0.00823387			1.91	43.01	14.764	99.867	-0.00818044	0.00818044			2.44	45.26	18.329	99.96	-0.00933838	0.00933838			1.91	39.05	17.63	99.975	-0.0106223	0.0106223			1.87	38.82	25.061	100.071	-0.0028546	0.0028546
	2.04	35.51	14.2	99.762	-0.0122343	0.0122343			1.93	41.14	21.594	99.807	-0.00823089	0.00823089			1.91	43.03	14.764	99.867	-0.00816216	0.00816216			2.44	45.28	18.329	99.96	-0.00933686	0.00933686			1.91	39.06	17.63	99.975	-0.0106227	0.0106227			1.87	38.84	25.061	100.071	-0.00285156	0.00285156
	2.04	35.52	14.2	99.762	-0.0121951	0.0121951			1.93	41.16	21.593	99.807	-0.00822785	0.00822785			1.91	43.05	14.764	99.867	-0.00815122	0.00815122			2.44	45.29	18.329	99.96	-0.00933681	0.00933681			1.91	39.08	17.63	99.974	-0.0106228	0.0106228			1.87	38.85	25.061	100.071	-0.00284748	0.00284748
	2.04	35.53	14.2	99.761	-0.0121533	0.0121533			1.93	41.17	21.593	99.807	-0.00822475	0.00822475			1.91	43.06	14.764	99.867	-0.00814985	0.00814985			2.45	45.31	18.329	99.96	-0.00933645	0.00933645			1.91	39.1	17.63	99.974	-0.0106221	0.0106221			1.87	38.87	25.061	100.071	-0.00284314	0.00284314
	2.05	35.55	14.2	99.761	-0.0121161	0.0121161			1.93	41.19	21.593	99.807	-0.00822162	0.00822162			1.91	43.08	14.764	99.867	-0.00815139	0.00815139			2.45	45.33	18.329	99.96	-0.00933396	0.00933396			1.91	39.11	17.63	99.974	-0.0106202	0.0106202			1.87	38.89	25.061	100.071	-0.00283992	0.00283992
	2.05	35.56	14.2	99.761	-0.012085	0.012085			1.93	41.2	21.593	99.807	-0.00821844	0.00821844			1.91	43.1	14.764	99.867	-0.00814688	0.00814688			2.45	45.34	18.329	99.96	-0.00932793	0.00932793			1.92	39.13	17.63	99.974	-0.0106184	0.0106184			1.87	38.91	25.061	100.071	-0.00283954	0.00283954
	2.05	35.58	14.2	99.761	-0.0120592	0.0120592			1.93	41.22	21.593	99.806	-0.00821522	0.00821522			1.92	43.11	14.764	99.867	-0.00813305	0.00813305			2.45	45.36	18.329	99.959	-0.00932075	0.00932075			1.92	39.15	17.63	99.973	-0.0106185	0.0106185			1.88	38.92	25.061	100.071	-0.00284078	0.00284078
	2.05	35.59	14.2	99.761	-0.0120327	0.0120327			1.93	41.24	21.593	99.806	-0.00821195	0.00821195			1.92	43.13	14.764	99.866	-0.00810784	0.00810784			2.45	45.37	18.329	99.959	-0.00931612	0.00931612			1.92	39.16	17.629	99.973	-0.0106201	0.0106201			1.88	38.94	25.061	100.07	-0.0028415	0.0028415
	2.05	35.61	14.2	99.76	-0.0119991	0.0119991			1.94	41.25	21.593	99.806	-0.00820862	0.00820862			1.92	43.14	14.764	99.866	-0.00808053	0.00808053			2.46	45.39	18.329	99.959	-0.00931482	0.00931482			1.92	39.18	17.629	99.973	-0.0106232	0.0106232			1.88	38.96	25.061	100.07	-0.00284005	0.00284005
	2.06	35.62	14.2	99.76	-0.0119593	0.0119593			1.94	41.27	21.593	99.806	-0.00820522	0.00820522			1.92	43.16	14.764	99.866	-0.00805536	0.00805536			2.46	45.4	18.329	99.959	-0.00931593	0.00931593			1.92	39.19	17.629	99.973	-0.0106254	0.0106254			1.88	38.98	25.061	100.07	-0.00283633	0.00283633
	2.06	35.64	14.2	99.76	-0.0119201	0.0119201			1.94	41.28	21.593	99.806	-0.00820177	0.00820177			1.92	43.17	14.764	99.866	-0.00803166	0.00803166			2.46	45.42	18.329	99.959	-0.00931589	0.00931589			1.92	39.21	17.629	99.973	-0.0106265	0.0106265			1.88	38.99	25.061	100.07	-0.00283309	0.00283309
	2.06	35.65	14.2	99.76	-0.0118864	0.0118864			1.94	41.3	21.593	99.806	-0.00819829	0.00819829			1.92	43.19	14.764	99.866	-0.0080087	0.0080087			2.46	45.44	18.329	99.959	-0.00931268	0.00931268			1.93	39.23	17.629	99.972	-0.0106274	0.0106274			1.88	39.01	25.061	100.07	-0.00283248	0.00283248
	2.06	35.67	14.2	99.76	-0.0118603	0.0118603			1.94	41.31	21.593	99.805	-0.00819475	0.00819475			1.93	43.21	14.764	99.866	-0.00797976	0.00797976			2.46	45.45	18.329	99.959	-0.00930708	0.00930708			1.93	39.24	17.629	99.972	-0.0106286	0.0106286			1.88	39.03	25.061	100.07	-0.00283415	0.00283415
	2.06	35.68	14.2	99.76	-0.0118361	0.0118361			1.94	41.33	21.593	99.805	-0.00819117	0.00819117			1.93	43.22	14.764	99.866	-0.00794535	0.00794535			2.46	45.47	18.328	99.959	-0.00930064	0.00930064			1.93	39.26	17.629	99.972	-0.0106306	0.0106306			1.89	39.05	25.061	100.07	-0.00283768	0.00283768
	2.06	35.7	14.2	99.759	-0.011808	0.011808			1.95	41.34	21.593	99.805	-0.00818753	0.00818753			1.93	43.24	14.764	99.865	-0.00791092	0.00791092			2.46	45.48	18.328	99.958	-0.00929469	0.00929469			1.93	39.27	17.629	99.972	-0.0106334	0.0106334			1.89	39.06	25.061	100.07	-0.00284006	0.00284006
	2.07	35.71	14.2	99.759	-0.0117743	0.0117743			1.95	41.36	21.593	99.805	-0.00818383	0.00818383			1.93	43.25	14.763	99.865	-0.00787546	0.00787546			2.47	45.5	18.328	99.958	-0.0092911	0.0092911			1.93	39.29	17.629	99.971	-0.0106368	0.0106368			1.89	39.08	25.061	100.07	-0.00284038	0.00284038
	2.07	35.73	14.2	99.759	-0.0117346	0.0117346			1.95	41.38	21.593	99.805	-0.00818007	0.00818007			1.93	43.27	14.763	99.865	-0.00784352	0.00784352			2.47	45.52	18.328	99.958	-0.00928949	0.00928949			1.93	39.31	17.629	99.971	-0.0106411	0.0106411			1.89	39.1	25.061	100.07	-0.00283843	0.00283843
	2.07	35.74	14.2	99.759	-0.0116952	0.0116952			1.95	41.39	21.593	99.805	-0.00817625	0.00817625			1.93	43.28	14.763	99.865	-0.00781658	0.00781658			2.47	45.53	18.328	99.958	-0.00928828	0.00928828			1.93	39.32	17.629	99.971	-0.0106458	0.0106458			1.89	39.11	25.061	100.07	-0.00283649	0.00283649
	2.07	35.76	14.2	99.759	-0.0116598	0.0116598			1.95	41.41	21.593	99.804	-0.00817238	0.00817238			1.93	43.3	14.763	99.865	-0.00779136	0.00779136			2.47	45.55	18.328	99.958	-0.00928544	0.00928544			1.94	39.34	17.629	99.971	-0.0106499	0.0106499			1.89	39.13	25.061	100.07	-0.00283684	0.00283684
	2.07	35.77	14.2	99.758	-0.0116309	0.0116309			1.96	41.42	21.593	99.804	-0.00816847	0.00816847			1.94	43.32	14.763	99.865	-0.00777	0.00777			2.47	45.57	18.328	99.958	-0.00927894	0.00927894			1.94	39.35	17.629	99.971	-0.0106538	0.0106538			1.9	39.15	25.061	100.07	-0.00283949	0.00283949
	2.07	35.79	14.2	99.758	-0.0116046	0.0116046			1.96	41.44	21.593	99.804	-0.0081645	0.0081645			1.94	43.33	14.763	99.865	-0.00774771	0.00774771			2.48	45.58	18.328	99.958	-0.00927021	0.00927021			1.94	39.37	17.629	99.97	-0.0106579	0.0106579			1.9	39.16	25.061	100.07	-0.00284313	0.00284313
	2.08	35.8	14.2	99.758	-0.0115765	0.0115765			1.96	41.45	21.593	99.804	-0.00816047	0.00816047			1.94	43.35	14.763	99.864	-0.00771923	0.00771923			2.48	45.6	18.328	99.958	-0.00926182	0.00926182			1.94	39.38	17.629	99.97	-0.0106631	0.0106631			1.9	39.18	25.061	100.069	-0.00284599	0.00284599
	2.08	35.82	14.2	99.758	-0.0115429	0.0115429			1.96	41.47	21.593	99.804	-0.00815638	0.00815638			1.94	43.36	14.763	99.864	-0.00768227	0.00768227			2.48	45.62	18.328	99.958	-0.00925506	0.00925506			1.94	39.4	17.629	99.97	-0.0106687	0.0106687			1.9	39.2	25.061	100.069	-0.00284754	0.00284754
	2.08	35.83	14.2	99.758	-0.0115043	0.0115043			1.96	41.48	21.593	99.804	-0.00815222	0.00815222			1.94	43.38	14.763	99.864	-0.00763659	0.00763659			2.48	45.63	18.328	99.957	-0.00924914	0.00924914			1.94	39.42	17.629	99.97	-0.0106745	0.0106745			1.9	39.21	25.061	100.069	-0.00284807	0.00284807
	2.08	35.85	14.2	99.758	-0.0114648	0.0114648			1.96	41.5	21.593	99.804	-0.00814801	0.00814801			1.94	43.39	14.763	99.864	-0.00758826	0.00758826			2.48	45.65	18.328	99.957	-0.00924312	0.00924312			1.95	39.43	17.629	99.969	-0.0106808	0.0106808			1.91	39.23	25.061	100.069	-0.00284948	0.00284948
	2.08	35.86	14.2	99.758	-0.0114268	0.0114268			1.97	41.51	21.593	99.803	-0.00814374	0.00814374			1.95	43.41	14.763	99.864	-0.00754616	0.00754616			2.48	45.67	18.328	99.957	-0.00923531	0.00923531			1.95	39.45	17.629	99.969	-0.0106867	0.0106867			1.91	39.25	25.061	100.069	-0.0028517	0.0028517
	2.08	35.88	14.2	99.757	-0.011392	0.011392			1.97	41.53	21.593	99.803	-0.00813941	0.00813941			1.95	43.42	14.763	99.864	-0.00751282	0.00751282			2.49	45.68	18.328	99.957	-0.00922653	0.00922653			1.95	39.46	17.629	99.969	-0.0106928	0.0106928			1.91	39.26	25.061	100.069	-0.00285559	0.00285559
	2.08	35.89	14.2	99.757	-0.0113579	0.0113579			1.97	41.54	21.593	99.803	-0.00813501	0.00813501			1.95	43.44	14.763	99.864	-0.0074827	0.0074827			2.49	45.7	18.328	99.957	-0.009218	0.009218			1.95	39.48	17.629	99.969	-0.0106985	0.0106985			1.91	39.28	25.061	100.069	-0.00285999	0.00285999
	2.09	35.91	14.199	99.757	-0.0113226	0.0113226			1.97	41.56	21.593	99.803	-0.00813055	0.00813055			1.95	43.45	14.763	99.864	-0.0074492	0.0074492			2.49	45.72	18.328	99.957	-0.0092102	0.0092102			1.95	39.49	17.629	99.969	-0.010704	0.010704			1.91	39.3	25.061	100.069	-0.0028635	0.0028635
	2.09	35.92	14.199	99.757	-0.0112843	0.0112843			1.97	41.57	21.593	99.803	-0.00812603	0.00812603			1.95	43.47	14.763	99.863	-0.00740743	0.00740743			2.49	45.73	18.328	99.957	-0.00920338	0.00920338			1.96	39.51	17.629	99.968	-0.0107105	0.0107105			1.91	39.31	25.061	100.069	-0.00286696	0.00286696
	2.09	35.94	14.199	99.757	-0.0112427	0.0112427			1.97	41.59	21.593	99.803	-0.00812144	0.00812144			1.96	43.48	14.763	99.863	-0.00735846	0.00735846			2.49	45.75	18.328	99.957	-0.00919769	0.00919769			1.96	39.52	17.629	99.968	-0.0107173	0.0107173			1.92	39.33	25.061	100.069	-0.00287004	0.00287004
	2.09	35.95	14.199	99.757	-0.0112004	0.0112004			1.98	41.6	21.593	99.803	-0.0081168	0.0081168			1.96	43.5	14.763	99.863	-0.00730687	0.00730687			2.49	45.77	18.328	99.956	-0.00919314	0.00919314			1.96	39.54	17.629	99.968	-0.0107252	0.0107252			1.92	39.35	25.061	100.069	-0.0028734	0.0028734
	2.09	35.97	14.199	99.756	-0.0111593	0.0111593			1.98	41.62	21.592	99.802	-0.00811212	0.00811212			1.96	43.51	14.763	99.863	-0.0072605	0.0072605			2.49	45.79	18.328	99.956	-0.00918939	0.00918939			1.96	39.55	17.628	99.968	-0.0107337	0.0107337			1.92	39.36	25.061	100.069	-0.00287716	0.00287716
	2.09	35.99	14.199	99.756	-0.0111227	0.0111227			1.98	41.63	21.592	99.802	-0.00810738	0.00810738			1.96	43.53	14.763	99.863	-0.00722091	0.00722091			2.5	45.8	18.328	99.956	-0.00918531	0.00918531			1.96	39.57	17.628	99.967	-0.0107421	0.0107421			1.92	39.38	25.061	100.069	-0.0028812	0.0028812
	2.1	36	14.199	99.756	-0.0110897	0.0110897			1.98	41.65	21.592	99.802	-0.00810259	0.00810259			1.96	43.54	14.763	99.863	-0.00718791	0.00718791			2.5	45.82	18.328	99.956	-0.00917956	0.00917956			1.96	39.58	17.628	99.967	-0.0107506	0.0107506			1.92	39.4	25.061	100.068	-0.00288624	0.00288624
	2.1	36.02	14.199	99.756	-0.0110573	0.0110573			1.98	41.66	21.592	99.802	-0.00809775	0.00809775			1.96	43.56	14.763	99.863	-0.00715442	0.00715442			2.5	45.84	18.328	99.956	-0.00917264	0.00917264			1.97	39.6	17.628	99.967	-0.0107585	0.0107585			1.92	39.41	25.061	100.068	-0.00289215	0.00289215
	2.1	36.03	14.199	99.756	-0.011024	0.011024			1.98	41.68	21.592	99.802	-0.00809286	0.00809286			1.97	43.57	14.763	99.863	-0.00711398	0.00711398			2.5	45.86	18.328	99.956	-0.0091661	0.0091661			1.97	39.61	17.628	99.967	-0.0107672	0.0107672			1.93	39.43	25.06	100.068	-0.00289854	0.00289854
	2.1	36.05	14.199	99.756	-0.0109856	0.0109856			1.98	41.69	21.592	99.802	-0.00808792	0.00808792			1.97	43.59	14.763	99.862	-0.00706799	0.00706799			2.5	45.87	18.328	99.956	-0.00916119	0.00916119			1.97	39.63	17.628	99.967	-0.0107764	0.0107764			1.93	39.44	25.06	100.068	-0.00290433	0.00290433
	2.1	36.06	14.199	99.756	-0.0109445	0.0109445			1.99	41.7	21.592	99.802	-0.00808294	0.00808294			1.97	43.6	14.763	99.862	-0.00701935	0.00701935			2.51	45.89	18.328	99.956	-0.0091583	0.0091583			1.97	39.64	17.628	99.966	-0.0107865	0.0107865			1.93	39.46	25.06	100.068	-0.00290891	0.00290891
	2.11	36.08	14.199	99.755	-0.0109028	0.0109028			1.99	41.72	21.592	99.801	-0.00807791	0.00807791			1.97	43.62	14.763	99.862	-0.00697477	0.00697477			2.51	45.91	18.328	99.955	-0.0091559	0.0091559			1.97	39.66	17.628	99.966	-0.0107972	0.0107972			1.93	39.48	25.06	100.068	-0.0029129	0.0029129
	2.11	36.1	14.199	99.755	-0.0108648	0.0108648			1.99	41.73	21.592	99.801	-0.00807284	0.00807284			1.97	43.63	14.763	99.862	-0.00693415	0.00693415			2.51	45.93	18.328	99.955	-0.00915315	0.00915315			1.97	39.67	17.628	99.966	-0.0108074	0.0108074			1.93	39.49	25.06	100.068	-0.00291704	0.00291704
	2.11	36.11	14.199	99.755	-0.0108321	0.0108321			1.99	41.75	21.592	99.801	-0.00806772	0.00806772			1.97	43.65	14.763	99.862	-0.00689791	0.00689791			2.51	45.94	18.328	99.955	-0.00914843	0.00914843			1.98	39.69	17.628	99.966	-0.0108173	0.0108173			1.93	39.51	25.06	100.068	-0.00292255	0.00292255
	2.11	36.13	14.199	99.755	-0.0108033	0.0108033			1.99	41.76	21.592	99.801	-0.00806257	0.00806257			1.98	43.66	14.763	99.862	-0.00686263	0.00686263			2.51	45.96	18.328	99.955	-0.00914031	0.00914031			1.98	39.7	17.628	99.966	-0.0108262	0.0108262			1.93	39.52	25.06	100.068	-0.00292943	0.00292943
	2.11	36.14	14.199	99.755	-0.010774	0.010774			1.99	41.78	21.592	99.801	-0.00805739	0.00805739			1.98	43.67	14.763	99.862	-0.00682199	0.00682199			2.51	45.98	18.328	99.955	-0.00913259	0.00913259			1.98	39.72	17.628	99.965	-0.0108348	0.0108348			1.94	39.54	25.06	100.068	-0.00293694	0.00293694
	2.11	36.16	14.199	99.755	-0.0107413	0.0107413			2	41.79	21.592	99.801	-0.00805218	0.00805218			1.98	43.69	14.763	99.862	-0.00677648	0.00677648			2.51	46	18.328	99.955	-0.00912684	0.00912684			1.98	39.73	17.628	99.965	-0.0108453	0.0108453			1.94	39.55	25.06	100.068	-0.00294386	0.00294386
	2.12	36.18	14.199	99.754	-0.0107051	0.0107051			2	41.81	21.592	99.801	-0.00804695	0.00804695			1.98	43.7	14.763	99.862	-0.0067265	0.0067265			2.52	46.02	18.328	99.955	-0.00912464	0.00912464			1.98	39.75	17.628	99.965	-0.0108568	0.0108568			1.94	39.57	25.06	100.068	-0.0029497	0.0029497
	2.12	36.19	14.199	99.754	-0.0106667	0.0106667			2	41.82	21.592	99.8	-0.0080417	0.0080417			1.98	43.72	14.763	99.861	-0.00667671	0.00667671			2.52	46.03	18.328	99.955	-0.00912457	0.00912457			1.98	39.76	17.628	99.965	-0.0108691	0.0108691			1.94	39.59	25.06	100.068	-0.00295484	0.00295484
	2.12	36.21	14.199	99.754	-0.0106313	0.0106313			2	41.84	21.592	99.8	-0.00803643	0.00803643			1.98	43.73	14.763	99.861	-0.00663215	0.00663215			2.52	46.05	18.328	99.955	-0.00912257	0.00912257			1.98	39.78	17.628	99.965	-0.010881	0.010881			1.94	39.6	25.06	100.067	-0.00296062	0.00296062
	2.12	36.23	14.199	99.754	-0.0105983	0.0105983			2	41.85	21.592	99.8	-0.00803114	0.00803114			1.98	43.75	14.763	99.861	-0.00659191	0.00659191			2.52	46.07	18.328	99.954	-0.00911789	0.00911789			1.99	39.79	17.628	99.964	-0.0108913	0.0108913			1.94	39.62	25.06	100.067	-0.00296789	0.00296789
	2.12	36.24	14.199	99.754	-0.010569	0.010569			2.01	41.87	21.592	99.8	-0.00802584	0.00802584			1.99	43.76	14.763	99.861	-0.00655696	0.00655696			2.52	46.09	18.328	99.954	-0.00911037	0.00911037			1.99	39.81	17.628	99.964	-0.0109014	0.0109014			1.95	39.63	25.06	100.067	-0.00297654	0.00297654
	2.12	36.26	14.199	99.754	-0.0105396	0.0105396			2.01	41.88	21.592	99.8	-0.00802052	0.00802052			1.99	43.78	14.763	99.861	-0.00652265	0.00652265			2.53	46.11	18.328	99.954	-0.00910187	0.00910187			1.99	39.82	17.628	99.964	-0.0109116	0.0109116			1.95	39.65	25.06	100.067	-0.0029857	0.0029857
	2.13	36.28	14.199	99.754	-0.0105069	0.0105069			2.01	41.9	21.592	99.8	-0.00801518	0.00801518			1.99	43.79	14.763	99.861	-0.00648165	0.00648165			2.53	46.13	18.328	99.954	-0.00909556	0.00909556			1.99	39.84	17.628	99.964	-0.0109233	0.0109233			1.95	39.66	25.06	100.067	-0.0029938	0.0029938
	2.13	36.29	14.199	99.753	-0.0104726	0.0104726			2.01	41.91	21.592	99.8	-0.00800983	0.00800983			1.99	43.81	14.763	99.861	-0.00643083	0.00643083			2.53	46.15	18.328	99.954	-0.0090932	0.0090932			1.99	39.85	17.628	99.964	-0.010937	0.010937			1.95	39.68	25.06	100.067	-0.00300071	0.00300071
	2.13	36.31	14.199	99.753	-0.010436	0.010436			2.01	41.93	21.592	99.8	-0.00800446	0.00800446			1.99	43.82	14.763	99.861	-0.00637351	0.00637351			2.53	46.16	18.328	99.954	-0.00909363	0.00909363			1.99	39.87	17.628	99.963	-0.0109514	0.0109514			1.95	39.69	25.06	100.067	-0.00300692	0.00300692
	2.13	36.33	14.199	99.753	-0.010404	0.010404			2.01	41.94	21.592	99.799	-0.00799908	0.00799908			1.99	43.84	14.763	99.861	-0.00631948	0.00631948			2.53	46.18	18.328	99.954	-0.00909373	0.00909373			2	39.88	17.628	99.963	-0.010965	0.010965			1.96	39.71	25.06	100.067	-0.00301341	0.00301341
	2.13	36.34	14.199	99.753	-0.0103774	0.0103774			2.02	41.96	21.592	99.799	-0.0079937	0.0079937			2	43.85	14.763	99.861	-0.00627334	0.00627334			2.53	46.2	18.328	99.953	-0.00909092	0.00909092			2	39.9	17.628	99.963	-0.0109768	0.0109768			1.96	39.72	25.06	100.067	-0.00302139	0.00302139
	2.13	36.36	14.199	99.753	-0.0103562	0.0103562			2.02	41.97	21.592	99.799	-0.00798832	0.00798832			2	43.87	14.763	99.86	-0.00623356	0.00623356			2.54	46.22	18.328	99.953	-0.00908534	0.00908534			2	39.91	17.628	99.963	-0.0109879	0.0109879			1.96	39.74	25.06	100.067	-0.00303025	0.00303025
	2.14	36.38	14.199	99.753	-0.0103369	0.0103369			2.02	41.99	21.592	99.799	-0.00798295	0.00798295			2	43.88	14.763	99.86	-0.00619067	0.00619067			2.54	46.24	18.327	99.953	-0.00907823	0.00907823			2	39.93	17.628	99.963	-0.0109995	0.0109995			1.96	39.75	25.06	100.067	-0.0030394	0.0030394
	2.14	36.39	14.199	99.753	-0.010314	0.010314			2.02	42	21.592	99.799	-0.00797758	0.00797758			2	43.9	14.763	99.86	-0.00613644	0.00613644			2.54	46.26	18.327	99.953	-0.00907292	0.00907292			2	39.94	17.628	99.962	-0.0110135	0.0110135			1.96	39.77	25.06	100.067	-0.0030481	0.0030481
	2.14	36.41	14.199	99.752	-0.0102874	0.0102874			2.02	42.02	21.592	99.799	-0.00797222	0.00797222			2	43.91	14.763	99.86	-0.00607319	0.00607319			2.54	46.28	18.327	99.953	-0.00907135	0.00907135			2.01	39.95	17.628	99.962	-0.0110282	0.0110282			1.96	39.78	25.06	100.067	-0.00305551	0.00305551
	2.14	36.43	14.199	99.752	-0.010259	0.010259			2.02	42.03	21.592	99.799	-0.00796686	0.00796686			2.01	43.92	14.763	99.86	-0.00600688	0.00600688			2.54	46.29	18.327	99.953	-0.00907297	0.00907297			2.01	39.97	17.628	99.962	-0.0110429	0.0110429			1.97	39.8	25.06	100.067	-0.00306284	0.00306284
	2.14	36.45	14.199	99.752	-0.0102337	0.0102337			2.03	42.05	21.592	99.799	-0.00796152	0.00796152			2.01	43.94	14.763	99.86	-0.00594751	0.00594751			2.54	46.31	18.327	99.953	-0.00907504	0.00907504			2.01	39.98	17.627	99.962	-0.0110569	0.0110569			1.97	39.81	25.06	100.067	-0.00307021	0.00307021
	2.14	36.46	14.199	99.752	-0.0102136	0.0102136			2.03	42.06	21.592	99.798	-0.0079562	0.0079562			2.01	43.95	14.763	99.86	-0.00589867	0.00589867			2.54	46.33	18.327	99.953	-0.00907413	0.00907413			2.01	40	17.627	99.962	-0.0110699	0.0110699			1.97	39.83	25.06	100.066	-0.00307858	0.00307858
	2.14	36.48	14.199	99.752	-0.0101991	0.0101991			2.03	42.08	21.592	99.798	-0.0079509	0.0079509			2.01	43.97	14.763	99.86	-0.00585614	0.00585614			2.55	46.35	18.327	99.952	-0.0090696	0.0090696			2.01	40.01	17.627	99.962	-0.0110832	0.0110832			1.97	39.84	25.06	100.066	-0.00308783	0.00308783
	2.15	36.5	14.199	99.752	-0.0101857	0.0101857			2.03	42.09	21.592	99.798	-0.00794561	0.00794561			2.01	43.98	14.763	99.86	-0.00581451	0.00581451			2.55	46.37	18.327	99.952	-0.00906345	0.00906345			2.01	40.03	17.627	99.961	-0.0110971	0.0110971			1.97	39.86	25.06	100.066	-0.00309725	0.00309725
	2.15	36.52	14.199	99.751	-0.010171	0.010171			2.03	42.11	21.592	99.798	-0.00794033	0.00794033			2.01	44	14.763	99.86	-0.00576575	0.00576575			2.55	46.39	18.327	99.952	-0.00905843	0.00905843			2.02	40.04	17.627	99.961	-0.0111107	0.0111107			1.97	39.87	25.06	100.066	-0.00310635	0.00310635
	2.15	36.53	14.199	99.751	-0.0101507	0.0101507			2.03	42.12	21.592	99.798	-0.00793508	0.00793508			2.02	44.01	14.763	99.86	-0.00570777	0.00570777			2.55	46.41	18.327	99.952	-0.00905558	0.00905558			2.02	40.06	17.627	99.961	-0.0111242	0.0111242			1.98	39.89	25.06	100.066	-0.00311479	0.00311479
	2.15	36.55	14.199	99.751	-0.0101291	0.0101291			2.03	42.14	21.592	99.798	-0.00792984	0.00792984			2.02	44.03	14.763	99.86	-0.00564411	0.00564411			2.55	46.43	18.327	99.952	-0.0090551	0.0090551			2.02	40.07	17.627	99.961	-0.0111378	0.0111378			1.98	39.9	25.06	100.066	-0.00312292	0.00312292
	2.15	36.57	14.199	99.751	-0.0101107	0.0101107			2.04	42.15	21.591	99.798	-0.00792463	0.00792463			2.02	44.04	14.763	99.86	-0.00558355	0.00558355			2.56	46.45	18.327	99.952	-0.0090562	0.0090562			2.02	40.09	17.627	99.961	-0.0111516	0.0111516			1.98	39.92	25.06	100.066	-0.00313097	0.00313097
	2.16	36.59	14.199	99.751	-0.0100963	0.0100963			2.04	42.17	21.591	99.798	-0.00791945	0.00791945			2.02	44.06	14.763	99.859	-0.00553192	0.00553192			2.56	46.47	18.327	99.952	-0.00905696	0.00905696			2.02	40.1	17.627	99.96	-0.011166	0.011166			1.98	39.93	25.06	100.066	-0.00313953	0.00313953
	2.16	36.61	14.199	99.751	-0.0100857	0.0100857			2.04	42.18	21.591	99.798	-0.00791429	0.00791429			2.02	44.07	14.763	99.859	-0.00548857	0.00548857			2.56	46.49	18.327	99.951	-0.0090558	0.0090558			2.02	40.12	17.627	99.96	-0.0111801	0.0111801			1.98	39.95	25.06	100.066	-0.00314874	0.00314874
	2.16	36.62	14.199	99.751	-0.0100732	0.0100732			2.04	42.2	21.591	99.797	-0.00790916	0.00790916			2.02	44.09	14.763	99.859	-0.00544753	0.00544753			2.56	46.5	18.327	99.951	-0.00905323	0.00905323			2.03	40.13	17.627	99.96	-0.0111939	0.0111939			1.98	39.96	25.06	100.066	-0.00315824	0.00315824
	2.16	36.64	14.199	99.75	-0.0100593	0.0100593			2.04	42.21	21.591	99.797	-0.00790406	0.00790406			2.03	44.1	14.763	99.859	-0.00540116	0.00540116			2.56	46.52	18.327	99.951	-0.00904961	0.00904961			2.03	40.15	17.627	99.96	-0.0112069	0.0112069			1.98	39.98	25.06	100.066	-0.00316791	0.00316791
	2.16	36.66	14.199	99.75	-0.0100455	0.0100455			2.04	42.23	21.591	99.797	-0.00789898	0.00789898			2.03	44.12	14.763	99.859	-0.00534602	0.00534602			2.56	46.54	18.327	99.951	-0.00904737	0.00904737			2.03	40.16	17.627	99.96	-0.0112195	0.0112195			1.99	39.99	25.06	100.066	-0.0031773	0.0031773
	2.16	36.68	14.198	99.75	-0.0100328	0.0100328			2.05	42.24	21.591	99.797	-0.00789394	0.00789394			2.03	44.13	14.763	99.859	-0.00528221	0.00528221			2.56	46.56	18.327	99.951	-0.00904732	0.00904732			2.03	40.18	17.627	99.96	-0.0112328	0.0112328			1.99	40.01	25.06	100.066	-0.0031865	0.0031865
	2.16	36.7	14.198	99.75	-0.0100237	0.0100237			2.05	42.26	21.591	99.797	-0.00788892	0.00788892			2.03	44.15	14.763	99.859	-0.00521608	0.00521608			2.57	46.58	18.327	99.951	-0.00904894	0.00904894			2.03	40.19	17.627	99.959	-0.0112469	0.0112469			1.99	40.02	25.06	100.066	-0.00319575	0.00319575
	2.17	36.71	14.198	99.75	-0.0100181	0.0100181			2.05	42.28	21.591	99.797	-0.00788393	0.00788393			2.03	44.17	14.763	99.859	-0.00515724	0.00515724			2.57	46.6	18.327	99.95	-0.00905198	0.00905198			2.03	40.21	17.627	99.959	-0.011262	0.011262			1.99	40.04	25.06	100.066	-0.0032048	0.0032048
	2.17	36.73	14.198	99.75	-0.0100147	0.0100147			2.05	42.29	21.591	99.797	-0.00787896	0.00787896			2.03	44.18	14.763	99.859	-0.00511061	0.00511061			2.57	46.62	18.327	99.95	-0.00905476	0.00905476			2.03	40.22	17.627	99.959	-0.0112762	0.0112762			1.99	40.05	25.06	100.065	-0.00321377	0.00321377
	2.17	36.75	14.198	99.749	-0.0100123	0.0100123			2.05	42.31	21.591	99.797	-0.00787401	0.00787401			2.03	44.2	14.763	99.859	-0.00507395	0.00507395			2.57	46.64	18.327	99.95	-0.00905631	0.00905631			2.04	40.24	17.627	99.959	-0.0112882	0.0112882			1.99	40.07	25.06	100.065	-0.0032228	0.0032228
	2.17	36.77	14.198	99.749	-0.010009	0.010009			2.06	42.32	21.591	99.797	-0.00786909	0.00786909			2.04	44.21	14.763	99.859	-0.00503774	0.00503774			2.57	46.66	18.327	99.95	-0.00905615	0.00905615			2.04	40.26	17.627	99.959	-0.0112992	0.0112992			2	40.08	25.06	100.065	-0.00323201	0.00323201
	2.17	36.79	14.198	99.749	-0.0100048	0.0100048			2.06	42.34	21.591	99.797	-0.00786421	0.00786421			2.04	44.23	14.763	99.859	-0.00499392	0.00499392			2.58	46.68	18.327	99.95	-0.00905635	0.00905635			2.04	40.27	17.627	99.959	-0.0113099	0.0113099			2	40.1	25.06	100.065	-0.00324153	0.00324153
	2.18	36.81	14.198	99.749	-0.0100007	0.0100007			2.06	42.35	21.591	99.796	-0.00785935	0.00785935			2.04	44.24	14.763	99.859	-0.00494252	0.00494252			2.58	46.7	18.327	99.95	-0.00905786	0.00905786			2.04	40.29	17.627	99.958	-0.011322	0.011322			2	40.11	25.06	100.065	-0.00325159	0.00325159
	2.18	36.83	14.198	99.749	-0.00999855	0.00999855			2.06	42.37	21.591	99.796	-0.00785453	0.00785453			2.04	44.26	14.763	99.859	-0.00489087	0.00489087			2.58	46.72	18.327	99.95	-0.00906182	0.00906182			2.04	40.3	17.627	99.958	-0.0113358	0.0113358			2	40.13	25.06	100.065	-0.00326147	0.00326147
	2.18	36.84	14.198	99.749	-0.00999914	0.00999914			2.06	42.39	21.591	99.796	-0.00784974	0.00784974			2.04	44.27	14.762	99.859	-0.00484867	0.00484867			2.58	46.74	18.327	99.949	-0.00906842	0.00906842			2.04	40.32	17.627	99.958	-0.0113498	0.0113498			2	40.14	25.06	100.065	-0.00327092	0.00327092
	2.18	36.86	14.198	99.748	-0.0100038	0.0100038			2.06	42.4	21.591	99.796	-0.00784496	0.00784496			2.04	44.29	14.762	99.858	-0.0048184	0.0048184			2.58	46.75	18.327	99.949	-0.00907364	0.00907364			2.05	40.33	17.627	99.958	-0.0113626	0.0113626			2.01	40.16	25.06	100.065	-0.00327984	0.00327984
	2.18	36.88	14.198	99.748	-0.0100116	0.0100116			2.07	42.42	21.591	99.796	-0.00784021	0.00784021			2.05	44.31	14.762	99.858	-0.0047951	0.0047951			2.58	46.77	18.327	99.949	-0.00907723	0.00907723			2.05	40.35	17.627	99.958	-0.0113727	0.0113727			2.01	40.17	25.06	100.065	-0.00328845	0.00328845
	2.18	36.9	14.198	99.748	-0.0100213	0.0100213			2.07	42.44	21.591	99.796	-0.0078355	0.0078355			2.05	44.32	14.762	99.858	-0.00476934	0.00476934			2.59	46.79	18.327	99.949	-0.00907826	0.00907826			2.05	40.36	17.627	99.958	-0.0113809	0.0113809			2.01	40.19	25.06	100.065	-0.00329772	0.00329772
	2.19	36.92	14.198	99.748	-0.0100332	0.0100332			2.07	42.45	21.591	99.796	-0.00783081	0.00783081			2.05	44.34	14.762	99.858	-0.00473426	0.00473426			2.59	46.81	18.327	99.949	-0.00907898	0.00907898			2.05	40.38	17.627	99.958	-0.0113889	0.0113889			2.01	40.2	25.06	100.065	-0.00330836	0.00330836
	2.19	36.94	14.198	99.748	-0.0100457	0.0100457			2.07	42.47	21.591	99.796	-0.00782615	0.00782615			2.05	44.35	14.762	99.858	-0.00469074	0.00469074			2.59	46.83	18.327	99.949	-0.00908208	0.00908208			2.05	40.4	17.627	99.957	-0.0113988	0.0113988			2.01	40.22	25.06	100.065	-0.00331929	0.00331929
	2.19	36.96	14.198	99.747	-0.0100576	0.0100576			2.07	42.48	21.591	99.796	-0.00782152	0.00782152			2.05	44.37	14.762	99.858	-0.00464323	0.00464323			2.59	46.85	18.327	99.948	-0.00908754	0.00908754			2.06	40.41	17.627	99.957	-0.0114105	0.0114105			2.01	40.23	25.06	100.065	-0.00332982	0.00332982
	2.19	36.98	14.198	99.747	-0.0100674	0.0100674			2.07	42.5	21.591	99.795	-0.00781691	0.00781691			2.06	44.38	14.762	99.858	-0.00460122	0.00460122			2.59	46.87	18.327	99.948	-0.0090958	0.0090958			2.06	40.43	17.627	99.957	-0.0114229	0.0114229			2.02	40.25	25.06	100.065	-0.00333911	0.00333911
	2.19	37	14.198	99.747	-0.0100791	0.0100791			2.08	42.52	21.591	99.795	-0.00781232	0.00781232			2.06	44.4	14.762	99.858	-0.00456746	0.00456746			2.59	46.89	18.327	99.948	-0.00910305	0.00910305			2.06	40.44	17.627	99.957	-0.0114342	0.0114342			2.02	40.26	25.06	100.065	-0.00334715	0.00334715
	2.19	37.01	14.198	99.747	-0.010095	0.010095			2.08	42.53	21.591	99.795	-0.00780777	0.00780777			2.06	44.42	14.762	99.858	-0.00454059	0.00454059			2.59	46.91	18.327	99.948	-0.00910726	0.00910726			2.06	40.46	17.627	99.957	-0.0114435	0.0114435			2.02	40.28	25.06	100.065	-0.00335572	0.00335572
	2.19	37.03	14.198	99.747	-0.0101148	0.0101148			2.08	42.55	21.591	99.795	-0.00780326	0.00780326			2.06	44.43	14.762	99.858	-0.00451334	0.00451334			2.6	46.93	18.327	99.948	-0.00910823	0.00910823			2.06	40.48	17.627	99.957	-0.0114519	0.0114519			2.02	40.29	25.06	100.065	-0.00336541	0.00336541
	2.2	37.05	14.198	99.747	-0.0101349	0.0101349			2.08	42.57	21.591	99.795	-0.0077988	0.0077988			2.06	44.45	14.762	99.858	-0.00447983	0.00447983			2.6	46.95	18.326	99.948	-0.00910843	0.00910843			2.06	40.49	17.627	99.956	-0.0114607	0.0114607			2.02	40.31	25.06	100.065	-0.00337621	0.00337621
	2.2	37.07	14.198	99.746	-0.0101503	0.0101503			2.08	42.58	21.591	99.795	-0.00779438	0.00779438			2.06	44.47	14.762	99.858	-0.00444043	0.00444043			2.6	46.97	18.326	99.947	-0.00911094	0.00911094			2.07	40.51	17.626	99.956	-0.0114707	0.0114707			2.02	40.32	25.06	100.065	-0.00338732	0.00338732
	2.2	37.09	14.198	99.746	-0.0101624	0.0101624			2.08	42.6	21.591	99.795	-0.00778999	0.00778999			2.07	44.48	14.762	99.858	-0.00439889	0.00439889			2.6	46.99	18.326	99.947	-0.00911597	0.00911597			2.07	40.52	17.626	99.956	-0.0114815	0.0114815			2.03	40.34	25.06	100.065	-0.00339734	0.00339734
	2.2	37.11	14.198	99.746	-0.0101743	0.0101743			2.08	42.62	21.591	99.795	-0.00778563	0.00778563			2.07	44.5	14.762	99.858	-0.00436288	0.00436288			2.6	47.01	18.326	99.947	-0.0091239	0.0091239			2.07	40.54	17.626	99.956	-0.0114924	0.0114924			2.03	40.35	25.06	100.065	-0.00340601	0.00340601
	2.2	37.13	14.198	99.746	-0.0101881	0.0101881			2.09	42.63	21.591	99.795	-0.0077813	0.0077813			2.07	44.52	14.762	99.858	-0.00433736	0.00433736			2.61	47.02	18.326	99.947	-0.00913166	0.00913166			2.07	40.56	17.626	99.956	-0.0115023	0.0115023			2.03	40.37	25.06	100.064	-0.00341378	0.00341378
	2.21	37.15	14.198	99.746	-0.0102064	0.0102064			2.09	42.65	21.591	99.795	-0.00777701	0.00777701			2.07	44.53	14.762	99.858	-0.00432229	0.00432229			2.61	47.04	18.326	99.947	-0.00913767	0.00913767			2.07	40.57	17.626	99.956	-0.0115111	0.0115111			2.03	40.38	25.06	100.064	-0.00342195	0.00342195
	2.21	37.17	14.198	99.745	-0.0102292	0.0102292			2.09	42.67	21.591	99.795	-0.00777276	0.00777276			2.07	44.55	14.762	99.857	-0.00431295	0.00431295			2.61	47.06	18.326	99.947	-0.00914215	0.00914215			2.07	40.59	17.626	99.956	-0.0115192	0.0115192			2.03	40.4	25.06	100.064	-0.00343119	0.00343119
	2.21	37.19	14.198	99.745	-0.0102529	0.0102529			2.09	42.69	21.591	99.794	-0.00776856	0.00776856			2.07	44.57	14.762	99.857	-0.00430173	0.00430173			2.61	47.08	18.326	99.946	-0.00914452	0.00914452			2.08	40.61	17.626	99.955	-0.0115273	0.0115273			2.03	40.41	25.06	100.064	-0.00344122	0.00344122
	2.21	37.21	14.198	99.745	-0.0102767	0.0102767			2.09	42.7	21.591	99.794	-0.0077644	0.0077644			2.08	44.58	14.762	99.857	-0.00428072	0.00428072			2.61	47.1	18.326	99.946	-0.00914782	0.00914782			2.08	40.62	17.626	99.955	-0.0115357	0.0115357			2.03	40.43	25.06	100.064	-0.0034512	0.0034512
	2.21	37.23	14.198	99.745	-0.0103004	0.0103004			2.09	42.72	21.591	99.794	-0.00776027	0.00776027			2.08	44.6	14.762	99.857	-0.00425317	0.00425317			2.61	47.12	18.326	99.946	-0.00915294	0.00915294			2.08	40.64	17.626	99.955	-0.0115449	0.0115449			2.04	40.44	25.059	100.064	-0.00346033	0.00346033
	2.21	37.25	14.198	99.745	-0.0103247	0.0103247			2.1	42.74	21.591	99.794	-0.00775618	0.00775618			2.08	44.62	14.762	99.857	-0.00422566	0.00422566			2.61	47.14	18.326	99.946	-0.00915868	0.00915868			2.08	40.66	17.626	99.955	-0.0115541	0.0115541			2.04	40.46	25.059	100.064	-0.00346836	0.00346836
	2.21	37.26	14.198	99.744	-0.0103515	0.0103515			2.1	42.76	21.591	99.794	-0.00775212	0.00775212			2.08	44.63	14.762	99.857	-0.0042078	0.0042078			2.62	47.16	18.326	99.946	-0.00916582	0.00916582			2.08	40.67	17.626	99.955	-0.0115625	0.0115625			2.04	40.47	25.059	100.064	-0.00347594	0.00347594
	2.22	37.28	14.198	99.744	-0.0103806	0.0103806			2.1	42.77	21.591	99.794	-0.0077481	0.0077481			2.08	44.65	14.762	99.857	-0.00420266	0.00420266			2.62	47.18	18.326	99.946	-0.00917204	0.00917204			2.08	40.69	17.626	99.955	-0.0115702	0.0115702			2.04	40.49	25.059	100.064	-0.00348342	0.00348342
	2.22	37.3	14.198	99.744	-0.0104099	0.0104099			2.1	42.79	21.591	99.794	-0.00774412	0.00774412			2.08	44.67	14.762	99.857	-0.00420476	0.00420476			2.62	47.2	18.326	99.945	-0.00917513	0.00917513			2.08	40.71	17.626	99.955	-0.0115766	0.0115766			2.04	40.5	25.059	100.064	-0.00349127	0.00349127
	2.22	37.32	14.198	99.744	-0.0104393	0.0104393			2.1	42.81	21.591	99.794	-0.00774017	0.00774017			2.08	44.68	14.762	99.857	-0.0042038	0.0042038			2.62	47.22	18.326	99.945	-0.00917787	0.00917787			2.09	40.72	17.626	99.954	-0.0115826	0.0115826			2.04	40.52	25.059	100.064	-0.00349964	0.00349964
	2.22	37.34	14.198	99.744	-0.0104681	0.0104681			2.11	42.83	21.591	99.794	-0.00773627	0.00773627			2.09	44.7	14.762	99.857	-0.00419473	0.00419473			2.62	47.23	18.326	99.945	-0.00918098	0.00918098			2.09	40.74	17.626	99.954	-0.0115886	0.0115886			2.05	40.53	25.059	100.064	-0.00350774	0.00350774
	2.22	37.36	14.198	99.744	-0.0104962	0.0104962			2.11	42.84	21.591	99.794	-0.00773239	0.00773239			2.09	44.72	14.762	99.857	-0.00417462	0.00417462			2.63	47.25	18.326	99.945	-0.00918598	0.00918598			2.09	40.76	17.626	99.954	-0.0115949	0.0115949			2.05	40.55	25.059	100.064	-0.00351593	0.00351593
	2.23	37.38	14.198	99.743	-0.0105268	0.0105268			2.11	42.86	21.591	99.793	-0.00772854	0.00772854			2.09	44.74	14.762	99.857	-0.00415149	0.00415149			2.63	47.27	18.326	99.945	-0.00919222	0.00919222			2.09	40.77	17.626	99.954	-0.0116018	0.0116018			2.05	40.56	25.059	100.064	-0.00352371	0.00352371
	2.23	37.4	14.197	99.743	-0.010559	0.010559			2.11	42.88	21.591	99.793	-0.00772471	0.00772471			2.09	44.75	14.762	99.857	-0.00413546	0.00413546			2.63	47.29	18.326	99.945	-0.00919828	0.00919828			2.09	40.79	17.626	99.954	-0.0116087	0.0116087			2.05	40.58	25.059	100.064	-0.00353107	0.00353107
	2.23	37.42	14.197	99.743	-0.0105908	0.0105908			2.11	42.9	21.591	99.793	-0.0077209	0.0077209			2.09	44.77	14.762	99.857	-0.00413048	0.00413048			2.63	47.31	18.326	99.944	-0.00920372	0.00920372			2.09	40.81	17.626	99.954	-0.0116147	0.0116147			2.05	40.6	25.059	100.064	-0.00353795	0.00353795
	2.23	37.44	14.197	99.743	-0.0106235	0.0106235			2.11	42.92	21.591	99.793	-0.00771713	0.00771713			2.09	44.79	14.762	99.857	-0.00413893	0.00413893			2.63	47.33	18.326	99.944	-0.00920801	0.00920801			2.1	40.83	17.626	99.954	-0.0116199	0.0116199			2.06	40.61	25.059	100.064	-0.00354426	0.00354426
	2.23	37.46	14.197	99.742	-0.0106571	0.0106571			2.12	42.93	21.59	99.793	-0.00771339	0.00771339			2.1	44.81	14.762	99.857	-0.0041487	0.0041487			2.63	47.35	18.326	99.944	-0.00921187	0.00921187			2.1	40.84	17.626	99.953	-0.0116239	0.0116239			2.06	40.63	25.059	100.064	-0.00355062	0.00355062
	2.23	37.48	14.197	99.742	-0.0106929	0.0106929			2.12	42.95	21.59	99.793	-0.0077097	0.0077097			2.1	44.83	14.762	99.857	-0.00415313	0.00415313			2.64	47.37	18.326	99.944	-0.00921473	0.00921473			2.1	40.86	17.626	99.953	-0.0116273	0.0116273			2.06	40.64	25.059	100.064	-0.00355789	0.00355789
	2.24	37.5	14.197	99.742	-0.0107307	0.0107307			2.12	42.97	21.59	99.793	-0.00770603	0.00770603			2.1	44.84	14.762	99.857	-0.00415265	0.00415265			2.64	47.38	18.326	99.944	-0.00921831	0.00921831			2.1	40.88	17.626	99.953	-0.0116309	0.0116309			2.06	40.66	25.059	100.064	-0.00356584	0.00356584
	2.24	37.52	14.197	99.742	-0.0107672	0.0107672			2.12	42.99	21.59	99.793	-0.00770239	0.00770239			2.1	44.86	14.762	99.856	-0.00415088	0.00415088			2.64	47.4	18.326	99.943	-0.00922239	0.00922239			2.1	40.9	17.626	99.953	-0.0116346	0.0116346			2.06	40.68	25.059	100.064	-0.00357433	0.00357433
	2.24	37.54	14.197	99.742	-0.010803	0.010803			2.12	43.01	21.59	99.793	-0.00769876	0.00769876			2.1	44.88	14.762	99.856	-0.00415809	0.00415809			2.64	47.42	18.326	99.943	-0.00922746	0.00922746			2.11	40.91	17.626	99.953	-0.0116386	0.0116386			2.06	40.69	25.059	100.064	-0.0035813	0.0035813
	2.24	37.56	14.197	99.741	-0.0108374	0.0108374			2.12	43.02	21.59	99.793	-0.00769515	0.00769515			2.11	44.9	14.762	99.856	-0.00417644	0.00417644			2.64	47.44	18.326	99.943	-0.00923324	0.00923324			2.11	40.93	17.626	99.953	-0.011642	0.011642			2.07	40.71	25.059	100.064	-0.00358661	0.00358661
	2.24	37.58	14.197	99.741	-0.0108735	0.0108735			2.13	43.04	21.59	99.793	-0.00769156	0.00769156			2.11	44.92	14.762	99.856	-0.00419909	0.00419909			2.64	47.46	18.326	99.943	-0.00923789	0.00923789			2.11	40.95	17.626	99.953	-0.0116443	0.0116443			2.07	40.72	25.059	100.064	-0.00359134	0.00359134
	2.24	37.6	14.197	99.741	-0.0109127	0.0109127			2.13	43.06	21.59	99.792	-0.00768799	0.00768799			2.11	44.93	14.762	99.856	-0.00422026	0.00422026			2.64	47.48	18.326	99.943	-0.00924107	0.00924107			2.11	40.97	17.626	99.952	-0.0116458	0.0116458			2.07	40.74	25.059	100.064	-0.00359598	0.00359598
	2.24	37.61	14.197	99.741	-0.0109552	0.0109552			2.13	43.08	21.59	99.792	-0.00768445	0.00768445			2.11	44.95	14.762	99.856	-0.00423372	0.00423372			2.65	47.5	18.326	99.943	-0.00924219	0.00924219			2.11	40.98	17.626	99.952	-0.0116461	0.0116461			2.07	40.76	25.059	100.064	-0.00360236	0.00360236
	2.25	37.63	14.197	99.741	-0.0110002	0.0110002			2.13	43.1	21.59	99.792	-0.00768093	0.00768093			2.11	44.97	14.762	99.856	-0.00423811	0.00423811			2.65	47.51	18.326	99.942	-0.00924352	0.00924352			2.11	41	17.626	99.952	-0.0116459	0.0116459			2.07	40.77	25.059	100.064	-0.00360975	0.00360975
	2.25	37.65	14.197	99.74	-0.0110441	0.0110441			2.13	43.12	21.59	99.792	-0.00767742	0.00767742			2.11	44.99	14.762	99.856	-0.00424107	0.00424107			2.65	47.53	18.325	99.942	-0.00924575	0.00924575			2.12	41.02	17.626	99.952	-0.0116462	0.0116462			2.07	40.79	25.059	100.064	-0.00361684	0.00361684
	2.25	37.67	14.197	99.74	-0.0110866	0.0110866			2.13	43.14	21.59	99.792	-0.00767393	0.00767393			2.12	45.01	14.762	99.856	-0.0042465	0.0042465			2.65	47.55	18.325	99.942	-0.00924936	0.00924936			2.12	41.04	17.626	99.952	-0.0116479	0.0116479			2.08	40.81	25.059	100.064	-0.00362287	0.00362287
	2.25	37.69	14.197	99.74	-0.0111266	0.0111266			2.14	43.15	21.59	99.792	-0.00767044	0.00767044			2.12	45.02	14.762	99.856	-0.00425904	0.00425904			2.65	47.57	18.325	99.942	-0.0092543	0.0092543			2.12	41.06	17.626	99.952	-0.0116499	0.0116499			2.08	40.82	25.059	100.064	-0.00362664	0.00362664
	2.25	37.71	14.197	99.74	-0.0111652	0.0111652			2.14	43.17	21.59	99.792	-0.00766695	0.00766695			2.12	45.04	14.762	99.856	-0.00427952	0.00427952			2.66	47.59	18.325	99.942	-0.00925773	0.00925773			2.12	41.08	17.626	99.952	-0.011651	0.011651			2.08	40.84	25.059	100.064	-0.00362923	0.00362923
	2.26	37.73	14.197	99.74	-0.0112047	0.0112047			2.14	43.19	21.59	99.792	-0.00766346	0.00766346			2.12	45.06	14.762	99.856	-0.00430408	0.00430408			2.66	47.6	18.325	99.942	-0.00926021	0.00926021			2.12	41.09	17.626	99.951	-0.0116504	0.0116504			2.08	40.85	25.059	100.064	-0.00363317	0.00363317
	2.26	37.75	14.197	99.739	-0.0112463	0.0112463			2.14	43.21	21.59	99.792	-0.00765998	0.00765998			2.12	45.08	14.762	99.856	-0.00432916	0.00432916			2.66	47.62	18.325	99.941	-0.00926076	0.00926076			2.12	41.11	17.626	99.951	-0.0116476	0.0116476			2.08	40.87	25.059	100.063	-0.00363821	0.00363821
	2.26	37.77	14.197	99.739	-0.0112905	0.0112905			2.14	43.23	21.59	99.791	-0.00765651	0.00765651			2.12	45.1	14.762	99.856	-0.00434991	0.00434991			2.66	47.64	18.325	99.941	-0.00926024	0.00926024			2.13	41.13	17.626	99.951	-0.0116446	0.0116446			2.08	40.89	25.059	100.063	-0.00364473	0.00364473
	2.26	37.79	14.197	99.739	-0.0113355	0.0113355			2.14	43.25	21.59	99.791	-0.00765304	0.00765304			2.13	45.12	14.762	99.856	-0.00436523	0.00436523			2.66	47.66	18.325	99.941	-0.00926061	0.00926061			2.13	41.15	17.626	99.951	-0.0116423	0.0116423			2.08	40.91	25.059	100.063	-0.00365066	0.00365066
	2.26	37.81	14.197	99.739	-0.0113782	0.0113782			2.14	43.27	21.59	99.791	-0.00764957	0.00764957			2.13	45.14	14.762	99.856	-0.00437905	0.00437905			2.66	47.68	18.325	99.941	-0.00926161	0.00926161			2.13	41.17	17.626	99.951	-0.0116414	0.0116414			2.09	40.92	25.059	100.063	-0.00365493	0.00365493
	2.26	37.83	14.197	99.738	-0.0114185	0.0114185			2.15	43.29	21.59	99.791	-0.00764611	0.00764611			2.13	45.15	14.762	99.855	-0.00439629	0.00439629			2.66	47.7	18.325	99.941	-0.0092635	0.0092635			2.13	41.19	17.625	99.951	-0.0116412	0.0116412			2.09	40.94	25.059	100.063	-0.00365789	0.00365789
	2.26	37.85	14.197	99.738	-0.0114586	0.0114586			2.15	43.3	21.59	99.791	-0.00764265	0.00764265			2.13	45.17	14.762	99.855	-0.00442122	0.00442122			2.67	47.71	18.325	99.94	-0.00926587	0.00926587			2.13	41.2	17.625	99.951	-0.0116391	0.0116391			2.09	40.96	25.059	100.063	-0.0036598	0.0036598
	2.27	37.87	14.197	99.738	-0.0115008	0.0115008			2.15	43.32	21.59	99.791	-0.00763922	0.00763922			2.13	45.19	14.762	99.855	-0.00445125	0.00445125			2.67	47.73	18.325	99.94	-0.00926585	0.00926585			2.13	41.22	17.625	99.95	-0.0116347	0.0116347			2.09	40.97	25.059	100.063	-0.00366283	0.00366283
	2.27	37.88	14.197	99.738	-0.0115468	0.0115468			2.15	43.34	21.59	99.791	-0.00763581	0.00763581			2.13	45.21	14.762	99.855	-0.00448299	0.00448299			2.67	47.75	18.325	99.94	-0.0092633	0.0092633			2.14	41.24	17.625	99.95	-0.0116287	0.0116287			2.09	40.99	25.059	100.063	-0.00366765	0.00366765
	2.27	37.9	14.197	99.738	-0.0115976	0.0115976			2.15	43.36	21.59	99.791	-0.00763241	0.00763241			2.14	45.23	14.762	99.855	-0.00451467	0.00451467			2.67	47.77	18.325	99.94	-0.00926038	0.00926038			2.14	41.26	17.625	99.95	-0.0116226	0.0116226			2.09	41.01	25.059	100.063	-0.00367391	0.00367391
	2.27	37.92	14.197	99.737	-0.0116494	0.0116494			2.16	43.38	21.59	99.791	-0.00762903	0.00762903			2.14	45.25	14.762	99.855	-0.00454113	0.00454113			2.67	47.78	18.325	99.94	-0.00925702	0.00925702			2.14	41.28	17.625	99.95	-0.0116177	0.0116177			2.1	41.02	25.059	100.063	-0.00367933	0.00367933
	2.27	37.94	14.197	99.737	-0.0116986	0.0116986			2.16	43.4	21.59	99.79	-0.00762565	0.00762565			2.14	45.27	14.762	99.855	-0.00456756	0.00456756			2.68	47.8	18.325	99.94	-0.00925705	0.00925705			2.14	41.3	17.625	99.95	-0.0116135	0.0116135			2.1	41.04	25.059	100.063	-0.00368298	0.00368298
	2.28	37.96	14.197	99.737	-0.0117436	0.0117436			2.16	43.42	21.59	99.79	-0.00762227	0.00762227			2.14	45.29	14.762	99.855	-0.00459439	0.00459439			2.68	47.82	18.325	99.939	-0.00925851	0.00925851			2.14	41.32	17.625	99.95	-0.0116093	0.0116093			2.1	41.06	25.059	100.063	-0.00368461	0.00368461
	2.28	37.98	14.197	99.737	-0.0117845	0.0117845			2.16	43.44	21.59	99.79	-0.0076189	0.0076189			2.14	45.31	14.762	99.855	-0.00462511	0.00462511			2.68	47.84	18.325	99.939	-0.00925952	0.00925952			2.14	41.33	17.625	99.949	-0.0116036	0.0116036			2.1	41.08	25.059	100.063	-0.00368576	0.00368576
	2.28	38	14.197	99.736	-0.0118261	0.0118261			2.16	43.46	21.59	99.79	-0.00761554	0.00761554			2.14	45.33	14.762	99.855	-0.00466015	0.00466015			2.68	47.85	18.325	99.939	-0.00925902	0.00925902			2.14	41.35	17.625	99.949	-0.011596	0.011596			2.1	41.09	25.059	100.063	-0.00368799	0.00368799
	2.28	38.02	14.197	99.736	-0.0118698	0.0118698			2.16	43.48	21.59	99.79	-0.00761221	0.00761221			2.14	45.34	14.762	99.855	-0.00469428	0.00469428			2.68	47.87	18.325	99.939	-0.00925619	0.00925619			2.15	41.37	17.625	99.949	-0.0115885	0.0115885			2.11	41.11	25.059	100.063	-0.00369088	0.00369088
	2.28	38.04	14.196	99.736	-0.0119151	0.0119151			2.16	43.5	21.59	99.79	-0.00760889	0.00760889			2.15	45.36	14.762	99.855	-0.00472624	0.00472624			2.68	47.89	18.325	99.939	-0.00925204	0.00925204			2.15	41.39	17.625	99.949	-0.0115815	0.0115815			2.11	41.13	25.059	100.063	-0.00369521	0.00369521
	2.28	38.06	14.196	99.736	-0.0119607	0.0119607			2.17	43.51	21.59	99.79	-0.00760558	0.00760558			2.15	45.38	14.762	99.854	-0.00475365	0.00475365			2.69	47.91	18.325	99.938	-0.00924831	0.00924831			2.15	41.41	17.625	99.949	-0.0115748	0.0115748			2.11	41.15	25.059	100.063	-0.00369955	0.00369955
	2.29	38.07	14.196	99.736	-0.0120049	0.0120049			2.17	43.53	21.59	99.79	-0.00760227	0.00760227			2.15	45.4	14.762	99.854	-0.0047804	0.0047804			2.69	47.92	18.325	99.938	-0.00924593	0.00924593			2.15	41.43	17.625	99.949	-0.0115685	0.0115685			2.11	41.16	25.059	100.063	-0.00370285	0.00370285
	2.29	38.09	14.196	99.735	-0.012048	0.012048			2.17	43.55	21.59	99.789	-0.00759895	0.00759895			2.15	45.42	14.762	99.854	-0.00480804	0.00480804			2.69	47.94	18.325	99.938	-0.0092449	0.0092449			2.15	41.45	17.625	99.948	-0.0115609	0.0115609			2.11	41.18	25.059	100.063	-0.00370474	0.00370474
	2.29	38.11	14.196	99.735	-0.0120906	0.0120906			2.17	43.57	21.59	99.789	-0.00759564	0.00759564			2.15	45.44	14.762	99.854	-0.00484065	0.00484065			2.69	47.96	18.325	99.938	-0.00924472	0.00924472			2.16	41.47	17.625	99.948	-0.0115522	0.0115522			2.11	41.2	25.059	100.063	-0.00370516	0.00370516
	2.29	38.13	14.196	99.735	-0.0121334	0.0121334			2.17	43.59	21.59	99.789	-0.00759234	0.00759234			2.16	45.46	14.762	99.854	-0.00487896	0.00487896			2.69	47.98	18.325	99.938	-0.00924319	0.00924319			2.16	41.49	17.625	99.948	-0.0115432	0.0115432			2.12	41.22	25.059	100.063	-0.00370563	0.00370563
	2.29	38.15	14.196	99.735	-0.0121772	0.0121772			2.18	43.61	21.59	99.789	-0.00758904	0.00758904			2.16	45.48	14.762	99.854	-0.00491895	0.00491895			2.69	47.99	18.325	99.938	-0.00923935	0.00923935			2.16	41.51	17.625	99.948	-0.0115336	0.0115336			2.12	41.24	25.059	100.063	-0.00370701	0.00370701
	2.29	38.17	14.196	99.734	-0.0122221	0.0122221			2.18	43.63	21.59	99.789	-0.00758576	0.00758576			2.16	45.5	14.762	99.854	-0.00495742	0.00495742			2.69	48.01	18.325	99.937	-0.00923405	0.00923405			2.16	41.52	17.625	99.948	-0.0115245	0.0115245			2.12	41.25	25.059	100.063	-0.00370908	0.00370908
	2.29	38.19	14.196	99.734	-0.0122659	0.0122659			2.18	43.65	21.59	99.789	-0.00758247	0.00758247			2.16	45.52	14.762	99.854	-0.00499053	0.00499053			2.7	48.03	18.325	99.937	-0.00923036	0.00923036			2.16	41.54	17.625	99.948	-0.0115152	0.0115152			2.12	41.27	25.059	100.063	-0.00371165	0.00371165
	2.3	38.21	14.196	99.734	-0.0123066	0.0123066			2.18	43.67	21.59	99.789	-0.00757918	0.00757918			2.16	45.54	14.762	99.854	-0.00501975	0.00501975			2.7	48.04	18.325	99.937	-0.00922732	0.00922732			2.16	41.56	17.625	99.947	-0.0115054	0.0115054			2.12	41.29	25.059	100.063	-0.00371328	0.00371328
	2.3	38.22	14.196	99.734	-0.0123449	0.0123449			2.18	43.69	21.589	99.789	-0.00757588	0.00757588			2.16	45.56	14.762	99.854	-0.00505003	0.00505003			2.7	48.06	18.324	99.937	-0.00922613	0.00922613			2.16	41.58	17.625	99.947	-0.0114954	0.0114954			2.12	41.31	25.059	100.063	-0.00371396	0.00371396
	2.3	38.24	14.196	99.733	-0.0123799	0.0123799			2.18	43.71	21.589	99.788	-0.00757258	0.00757258			2.16	45.58	14.762	99.854	-0.00508095	0.00508095			2.7	48.08	18.324	99.937	-0.00922441	0.00922441			2.17	41.6	17.625	99.947	-0.0114847	0.0114847			2.13	41.33	25.059	100.063	-0.00371362	0.00371362
	2.3	38.26	14.196	99.733	-0.012416	0.012416			2.19	43.73	21.589	99.788	-0.00756927	0.00756927			2.17	45.59	14.762	99.853	-0.00511509	0.00511509			2.7	48.09	18.324	99.936	-0.0092223	0.0092223			2.17	41.62	17.625	99.947	-0.011474	0.011474			2.13	41.35	25.059	100.063	-0.00371284	0.00371284
	2.3	38.28	14.196	99.733	-0.0124555	0.0124555			2.19	43.75	21.589	99.788	-0.00756596	0.00756596			2.17	45.61	14.762	99.853	-0.0051533	0.0051533			2.71	48.11	18.324	99.936	-0.00921967	0.00921967			2.17	41.64	17.625	99.947	-0.0114632	0.0114632			2.13	41.36	25.059	100.063	-0.0037127	0.0037127
	2.31	38.3	14.196	99.733	-0.012497	0.012497			2.19	43.77	21.589	99.788	-0.00756264	0.00756264			2.17	45.63	14.762	99.853	-0.0051939	0.0051939			2.71	48.13	18.324	99.936	-0.00921473	0.00921473			2.17	41.66	17.625	99.946	-0.0114514	0.0114514			2.13	41.38	25.059	100.063	-0.00371301	0.00371301
	2.31	38.32	14.196	99.733	-0.0125421	0.0125421			2.19	43.78	21.589	99.788	-0.00755933	0.00755933			2.17	45.65	14.762	99.853	-0.00523604	0.00523604			2.71	48.14	18.324	99.936	-0.00920971	0.00920971			2.17	41.68	17.625	99.946	-0.0114389	0.0114389			2.13	41.4	25.059	100.063	-0.00371392	0.00371392
	2.31	38.34	14.196	99.732	-0.0125876	0.0125876			2.19	43.8	21.589	99.788	-0.00755602	0.00755602			2.17	45.67	14.762	99.853	-0.00527237	0.00527237			2.71	48.16	18.324	99.936	-0.00920461	0.00920461			2.18	41.7	17.625	99.946	-0.0114252	0.0114252			2.13	41.42	25.059	100.063	-0.00371462	0.00371462
	2.31	38.35	14.196	99.732	-0.0126303	0.0126303			2.19	43.82	21.589	99.788	-0.00755272	0.00755272			2.18	45.69	14.762	99.853	-0.00530532	0.00530532			2.71	48.18	18.324	99.936	-0.00920032	0.00920032			2.18	41.72	17.625	99.946	-0.0114115	0.0114115			2.14	41.44	25.059	100.062	-0.0037143	0.0037143
	2.31	38.37	14.196	99.732	-0.0126705	0.0126705			2.19	43.84	21.589	99.787	-0.00754941	0.00754941			2.18	45.71	14.762	99.853	-0.00533974	0.00533974			2.71	48.19	18.324	99.935	-0.00919659	0.00919659			2.18	41.74	17.625	99.946	-0.0113987	0.0113987			2.14	41.46	25.059	100.062	-0.00371234	0.00371234
	2.31	38.39	14.196	99.732	-0.0127063	0.0127063			2.2	43.86	21.589	99.787	-0.0075461	0.0075461			2.18	45.73	14.762	99.853	-0.00538253	0.00538253			2.71	48.21	18.324	99.935	-0.00919243	0.00919243			2.18	41.75	17.625	99.946	-0.0113862	0.0113862			2.14	41.47	25.059	100.062	-0.00370919	0.00370919
	2.31	38.41	14.196	99.731	-0.012741	0.012741			2.2	43.88	21.589	99.787	-0.00754278	0.00754278			2.18	45.75	14.762	99.853	-0.00543774	0.00543774			2.72	48.23	18.324	99.935	-0.00918772	0.00918772			2.18	41.77	17.625	99.945	-0.011373	0.011373			2.14	41.49	25.059	100.062	-0.00370648	0.00370648
	2.32	38.43	14.196	99.731	-0.0127767	0.0127767			2.2	43.9	21.589	99.787	-0.00753947	0.00753947			2.18	45.77	14.762	99.852	-0.00549644	0.00549644			2.72	48.24	18.324	99.935	-0.009183	0.009183			2.18	41.79	17.625	99.945	-0.0113583	0.0113583			2.14	41.51	25.059	100.062	-0.00370459	0.00370459
	2.32	38.44	14.196	99.731	-0.0128136	0.0128136			2.2	43.92	21.589	99.787	-0.00753615	0.00753615			2.18	45.79	14.762	99.852	-0.00555181	0.00555181			2.72	48.26	18.324	99.935	-0.00917652	0.00917652			2.19	41.81	17.624	99.945	-0.0113429	0.0113429			2.14	41.53	25.059	100.062	-0.00370376	0.00370376
	2.32	38.46	14.196	99.731	-0.0128511	0.0128511			2.2	43.94	21.589	99.787	-0.00753284	0.00753284			2.19	45.81	14.762	99.852	-0.00559776	0.00559776			2.72	48.28	18.324	99.934	-0.00917016	0.00917016			2.19	41.83	17.624	99.945	-0.0113278	0.0113278			2.14	41.55	25.059	100.062	-0.00370302	0.00370302
	2.32	38.48	14.196	99.73	-0.0128865	0.0128865			2.21	43.96	21.589	99.787	-0.00752953	0.00752953			2.19	45.83	14.762	99.852	-0.00563877	0.00563877			2.72	48.29	18.324	99.934	-0.00916448	0.00916448			2.19	41.85	17.624	99.945	-0.011314	0.011314			2.15	41.57	25.059	100.062	-0.00370126	0.00370126
	2.32	38.5	14.196	99.73	-0.0129188	0.0129188			2.21	43.98	21.589	99.787	-0.00752621	0.00752621			2.19	45.85	14.762	99.852	-0.00568207	0.00568207			2.73	48.31	18.324	99.934	-0.00916058	0.00916058			2.19	41.87	17.624	99.944	-0.0113007	0.0113007			2.15	41.59	25.059	100.062	-0.00369809	0.00369809
	2.33	38.52	14.196	99.73	-0.0129464	0.0129464			2.21	44	21.589	99.786	-0.0075229	0.0075229			2.19	45.87	14.762	99.852	-0.00573135	0.00573135			2.73	48.32	18.324	99.934	-0.00915783	0.00915783			2.19	41.89	17.624	99.944	-0.0112872	0.0112872			2.15	41.61	25.059	100.062	-0.00369341	0.00369341
	2.33	38.53	14.196	99.73	-0.0129735	0.0129735			2.21	44.02	21.589	99.786	-0.0075196	0.0075196			2.19	45.88	14.762	99.852	-0.00578746	0.00578746			2.73	48.34	18.324	99.934	-0.00915383	0.00915383			2.19	41.91	17.624	99.944	-0.0112722	0.0112722			2.15	41.63	25.059	100.062	-0.00368807	0.00368807
	2.33	38.55	14.196	99.73	-0.0130011	0.0130011			2.21	44.04	21.589	99.786	-0.00751632	0.00751632			2.19	45.9	14.761	99.852	-0.00584435	0.00584435			2.73	48.36	18.324	99.934	-0.00914819	0.00914819			2.19	41.93	17.624	99.944	-0.0112559	0.0112559			2.15	41.64	25.059	100.062	-0.00368365	0.00368365
	2.33	38.57	14.196	99.729	-0.0130317	0.0130317			2.21	44.05	21.589	99.786	-0.00751306	0.00751306			2.19	45.92	14.761	99.852	-0.00589942	0.00589942			2.73	48.37	18.324	99.933	-0.00914121	0.00914121			2.2	41.95	17.624	99.944	-0.0112396	0.0112396			2.16	41.66	25.059	100.062	-0.00368088	0.00368088
	2.33	38.59	14.196	99.729	-0.0130626	0.0130626			2.21	44.07	21.589	99.786	-0.00750983	0.00750983			2.2	45.94	14.761	99.851	-0.00594724	0.00594724			2.73	48.39	18.324	99.933	-0.00913489	0.00913489			2.2	41.97	17.624	99.943	-0.0112236	0.0112236			2.16	41.68	25.059	100.062	-0.0036789	0.0036789
	2.33	38.61	14.195	99.729	-0.0130898	0.0130898			2.22	44.09	21.589	99.786	-0.00750663	0.00750663			2.2	45.96	14.761	99.851	-0.00599033	0.00599033			2.74	48.4	18.324	99.933	-0.00912969	0.00912969			2.2	41.98	17.624	99.943	-0.0112084	0.0112084			2.16	41.7	25.059	100.062	-0.00367663	0.00367663
	2.34	38.62	14.195	99.729	-0.0131117	0.0131117			2.22	44.11	21.589	99.786	-0.00750345	0.00750345			2.2	45.98	14.761	99.851	-0.0060338	0.0060338			2.74	48.42	18.324	99.933	-0.00912668	0.00912668			2.2	42	17.624	99.943	-0.0111923	0.0111923			2.16	41.72	25.059	100.062	-0.00367273	0.00367273
	2.34	38.64	14.195	99.728	-0.0131282	0.0131282			2.22	44.13	21.589	99.785	-0.00750028	0.00750028			2.2	46	14.761	99.851	-0.00608115	0.00608115			2.74	48.43	18.324	99.933	-0.00912446	0.00912446			2.2	42.02	17.624	99.943	-0.0111759	0.0111759			2.16	41.74	25.059	100.062	-0.00366723	0.00366723
	2.34	38.66	14.195	99.728	-0.0131433	0.0131433			2.22	44.15	21.589	99.785	-0.00749715	0.00749715			2.2	46.02	14.761	99.851	-0.00613392	0.00613392			2.74	48.45	18.324	99.932	-0.00912198	0.00912198			2.21	42.04	17.624	99.943	-0.0111588	0.0111588			2.16	41.76	25.059	100.062	-0.00366093	0.00366093
	2.34	38.68	14.195	99.728	-0.0131602	0.0131602			2.22	44.17	21.589	99.785	-0.00749404	0.00749404			2.21	46.04	14.761	99.851	-0.00618568	0.00618568			2.74	48.47	18.324	99.932	-0.00911775	0.00911775			2.21	42.06	17.624	99.942	-0.0111414	0.0111414			2.16	41.78	25.059	100.062	-0.00365564	0.00365564
	2.34	38.69	14.195	99.728	-0.0131805	0.0131805			2.23	44.19	21.589	99.785	-0.00749097	0.00749097			2.21	46.06	14.761	99.851	-0.00623571	0.00623571			2.74	48.48	18.324	99.932	-0.00911151	0.00911151			2.21	42.08	17.624	99.942	-0.0111236	0.0111236			2.17	41.8	25.059	100.062	-0.00365197	0.00365197
	2.34	38.71	14.195	99.728	-0.0132015	0.0132015			2.23	44.21	21.589	99.785	-0.00748793	0.00748793			2.21	46.08	14.761	99.851	-0.00628283	0.00628283			2.74	48.5	18.324	99.932	-0.00910589	0.00910589			2.21	42.1	17.624	99.942	-0.0111057	0.0111057			2.17	41.82	25.059	100.062	-0.00364933	0.00364933
	2.34	38.73	14.195	99.727	-0.0132213	0.0132213			2.23	44.23	21.589	99.785	-0.00748492	0.00748492			2.21	46.1	14.761	99.85	-0.00632825	0.00632825			2.75	48.51	18.324	99.932	-0.00910102	0.00910102			2.21	42.12	17.624	99.942	-0.0110888	0.0110888			2.17	41.84	25.059	100.061	-0.00364578	0.00364578
	2.35	38.75	14.195	99.727	-0.0132365	0.0132365			2.23	44.24	21.589	99.785	-0.00748193	0.00748193			2.21	46.11	14.761	99.85	-0.00637205	0.00637205			2.75	48.53	18.324	99.932	-0.00909807	0.00909807			2.21	42.14	17.624	99.942	-0.0110724	0.0110724			2.17	41.85	25.059	100.061	-0.00364037	0.00364037
	2.35	38.76	14.195	99.727	-0.0132489	0.0132489			2.23	44.26	21.589	99.784	-0.00747896	0.00747896			2.21	46.13	14.761	99.85	-0.00641314	0.00641314			2.75	48.54	18.323	99.931	-0.00909649	0.00909649			2.21	42.16	17.624	99.941	-0.0110558	0.0110558			2.17	41.87	25.059	100.061	-0.00363347	0.00363347
	2.35	38.78	14.195	99.727	-0.0132621	0.0132621			2.23	44.28	21.589	99.784	-0.00747602	0.00747602			2.21	46.15	14.761	99.85	-0.00645198	0.00645198			2.75	48.56	18.323	99.931	-0.00909442	0.00909442			2.22	42.18	17.624	99.941	-0.0110386	0.0110386			2.18	41.89	25.059	100.061	-0.00362676	0.00362676
	2.35	38.8	14.195	99.726	-0.0132766	0.0132766			2.24	44.3	21.589	99.784	-0.00747312	0.00747312			2.22	46.17	14.761	99.85	-0.00649002	0.00649002			2.75	48.57	18.323	99.931	-0.00909159	0.00909159			2.22	42.19	17.624	99.941	-0.0110209	0.0110209			2.18	41.91	25.059	100.061	-0.00362106	0.00362106
	2.35	38.81	14.195	99.726	-0.013295	0.013295			2.24	44.32	21.589	99.784	-0.00747025	0.00747025			2.22	46.19	14.761	99.85	-0.00652936	0.00652936			2.76	48.59	18.323	99.931	-0.00908721	0.00908721			2.22	42.21	17.624	99.941	-0.0110029	0.0110029			2.18	41.93	25.059	100.061	-0.00361611	0.00361611
	2.36	38.83	14.195	99.726	-0.0133136	0.0133136			2.24	44.34	21.588	99.784	-0.0074674	0.0074674			2.22	46.21	14.761	99.85	-0.00656942	0.00656942			2.76	48.6	18.323	99.931	-0.00908201	0.00908201			2.22	42.23	17.624	99.941	-0.010985	0.010985			2.18	41.95	25.059	100.061	-0.00361219	0.00361219
	2.36	38.85	14.195	99.726	-0.013328	0.013328			2.24	44.36	21.588	99.784	-0.00746459	0.00746459			2.22	46.23	14.761	99.85	-0.00660746	0.00660746			2.76	48.62	18.323	99.93	-0.0090782	0.0090782			2.22	42.25	17.624	99.94	-0.0109666	0.0109666			2.18	41.97	25.059	100.061	-0.00360748	0.00360748
	2.36	38.87	14.195	99.725	-0.0133359	0.0133359			2.24	44.38	21.588	99.784	-0.00746181	0.00746181			2.22	46.25	14.761	99.849	-0.00664213	0.00664213			2.76	48.63	18.323	99.93	-0.009075	0.009075			2.23	42.27	17.624	99.94	-0.0109485	0.0109485			2.18	41.99	25.059	100.061	-0.00360189	0.00360189
	2.36	38.88	14.195	99.725	-0.0133373	0.0133373			2.24	44.39	21.588	99.783	-0.00745906	0.00745906			2.23	46.27	14.761	99.849	-0.00667522	0.00667522			2.76	48.65	18.323	99.93	-0.00907344	0.00907344			2.23	42.29	17.624	99.94	-0.0109308	0.0109308			2.19	42.01	25.059	100.061	-0.00359552	0.00359552
	2.36	38.9	14.195	99.725	-0.0133366	0.0133366			2.24	44.41	21.588	99.783	-0.00745634	0.00745634			2.23	46.28	14.761	99.849	-0.00671089	0.00671089			2.76	48.66	18.323	99.93	-0.00907262	0.00907262			2.23	42.31	17.624	99.94	-0.010913	0.010913			2.19	42.03	25.059	100.061	-0.00358884	0.00358884
	2.36	38.92	14.195	99.725	-0.0133368	0.0133368			2.25	44.43	21.588	99.783	-0.00745365	0.00745365			2.23	46.3	14.761	99.849	-0.00675371	0.00675371			2.76	48.68	18.323	99.93	-0.00907118	0.00907118			2.23	42.33	17.624	99.94	-0.0108947	0.0108947			2.19	42.05	25.059	100.061	-0.00358305	0.00358305
	2.36	38.93	14.195	99.724	-0.0133398	0.0133398			2.25	44.45	21.588	99.783	-0.00745099	0.00745099			2.23	46.32	14.761	99.849	-0.00680103	0.00680103			2.77	48.69	18.323	99.93	-0.00906966	0.00906966			2.23	42.35	17.624	99.939	-0.0108761	0.0108761			2.19	42.07	25.059	100.061	-0.00357827	0.00357827
	2.37	38.95	14.195	99.724	-0.013342	0.013342			2.25	44.47	21.588	99.783	-0.00744836	0.00744836			2.23	46.34	14.761	99.849	-0.00684984	0.00684984			2.77	48.71	18.323	99.929	-0.00906586	0.00906586			2.23	42.36	17.623	99.939	-0.0108575	0.0108575			2.19	42.08	25.059	100.061	-0.00357319	0.00357319
	2.37	38.97	14.195	99.724	-0.0133421	0.0133421			2.25	44.49	21.588	99.783	-0.00744577	0.00744577			2.23	46.36	14.761	99.849	-0.00689607	0.00689607			2.77	48.72	18.323	99.929	-0.00906188	0.00906188			2.24	42.38	17.623	99.939	-0.0108396	0.0108396			2.19	42.1	25.059	100.061	-0.00356767	0.00356767
	2.37	38.98	14.195	99.724	-0.0133384	0.0133384			2.25	44.51	21.588	99.783	-0.0074432	0.0074432			2.24	46.38	14.761	99.849	-0.00693798	0.00693798			2.77	48.74	18.323	99.929	-0.00905912	0.00905912			2.24	42.4	17.623	99.939	-0.0108213	0.0108213			2.19	42.12	25.059	100.061	-0.00356187	0.00356187
	2.37	39	14.195	99.723	-0.0133322	0.0133322			2.26	44.52	21.588	99.782	-0.00744068	0.00744068			2.24	46.4	14.761	99.848	-0.00697604	0.00697604			2.77	48.75	18.323	99.929	-0.00905835	0.00905835			2.24	42.42	17.623	99.939	-0.0108027	0.0108027			2.2	42.14	25.059	100.06	-0.0035559	0.0035559
	2.37	39.02	14.195	99.723	-0.0133266	0.0133266			2.26	44.54	21.588	99.782	-0.00743819	0.00743819			2.24	46.42	14.761	99.848	-0.00701556	0.00701556			2.78	48.77	18.323	99.929	-0.00905917	0.00905917			2.24	42.44	17.623	99.938	-0.0107841	0.0107841			2.2	42.16	25.059	100.06	-0.00354986	0.00354986
	2.38	39.03	14.195	99.723	-0.0133227	0.0133227			2.26	44.56	21.588	99.782	-0.00743573	0.00743573			2.24	46.43	14.761	99.848	-0.00705934	0.00705934			2.78	48.78	18.323	99.929	-0.00905901	0.00905901			2.24	42.46	17.623	99.938	-0.0107652	0.0107652			2.2	42.18	25.059	100.06	-0.00354339	0.00354339
	2.38	39.05	14.195	99.723	-0.0133196	0.0133196			2.26	44.58	21.588	99.782	-0.00743331	0.00743331			2.24	46.45	14.761	99.848	-0.007107	0.007107			2.78	48.8	18.323	99.928	-0.00905774	0.00905774			2.24	42.48	17.623	99.938	-0.0107468	0.0107468			2.2	42.2	25.058	100.06	-0.00353661	0.00353661
	2.38	39.07	14.195	99.723	-0.0133157	0.0133157			2.26	44.6	21.588	99.782	-0.00743093	0.00743093			2.24	46.47	14.761	99.848	-0.00715669	0.00715669			2.78	48.81	18.323	99.928	-0.0090557	0.0090557			2.24	42.49	17.623	99.938	-0.0107282	0.0107282			2.2	42.22	25.058	100.06	-0.00353025	0.00353025
	2.38	39.08	14.195	99.722	-0.0133089	0.0133089			2.26	44.62	21.588	99.782	-0.00742859	0.00742859			2.24	46.49	14.761	99.848	-0.00720029	0.00720029			2.78	48.83	18.323	99.928	-0.0090538	0.0090538			2.25	42.51	17.623	99.938	-0.0107095	0.0107095			2.21	42.24	25.058	100.06	-0.00352395	0.00352395
	2.38	39.1	14.195	99.722	-0.0132994	0.0132994			2.26	44.63	21.588	99.782	-0.00742629	0.00742629			2.25	46.51	14.761	99.848	-0.00723726	0.00723726			2.78	48.84	18.323	99.928	-0.00905268	0.00905268			2.25	42.53	17.623	99.937	-0.0106911	0.0106911			2.21	42.26	25.058	100.06	-0.00351783	0.00351783
	2.38	39.11	14.194	99.722	-0.0132868	0.0132868			2.27	44.65	21.588	99.781	-0.00742404	0.00742404			2.25	46.53	14.761	99.848	-0.0072693	0.0072693			2.79	48.86	18.323	99.928	-0.00905145	0.00905145			2.25	42.55	17.623	99.937	-0.010673	0.010673			2.21	42.28	25.058	100.06	-0.00351153	0.00351153
	2.39	39.13	14.194	99.722	-0.0132723	0.0132723			2.27	44.67	21.588	99.781	-0.00742183	0.00742183			2.25	46.54	14.761	99.847	-0.00730062	0.00730062			2.79	48.87	18.323	99.928	-0.00905179	0.00905179			2.25	42.57	17.623	99.937	-0.010655	0.010655			2.21	42.3	25.058	100.06	-0.00350505	0.00350505
	2.39	39.15	14.194	99.721	-0.0132589	0.0132589			2.27	44.69	21.588	99.781	-0.00741965	0.00741965			2.25	46.56	14.761	99.847	-0.00733558	0.00733558			2.79	48.89	18.323	99.927	-0.00905299	0.00905299			2.25	42.59	17.623	99.937	-0.0106379	0.0106379			2.21	42.31	25.058	100.06	-0.00349851	0.00349851
	2.39	39.16	14.194	99.721	-0.013246	0.013246			2.27	44.71	21.588	99.781	-0.00741751	0.00741751			2.25	46.58	14.761	99.847	-0.00737509	0.00737509			2.79	48.9	18.323	99.927	-0.0090539	0.0090539			2.26	42.6	17.623	99.937	-0.010621	0.010621			2.21	42.33	25.058	100.06	-0.00349118	0.00349118
	2.39	39.18	14.194	99.721	-0.0132349	0.0132349			2.27	44.72	21.588	99.781	-0.00741539	0.00741539			2.26	46.6	14.761	99.847	-0.00741553	0.00741553			2.79	48.92	18.323	99.927	-0.00905351	0.00905351			2.26	42.62	17.623	99.936	-0.0106037	0.0106037			2.21	42.35	25.058	100.06	-0.00348392	0.00348392
	2.39	39.19	14.194	99.721	-0.0132235	0.0132235			2.28	44.74	21.588	99.781	-0.00741332	0.00741332			2.26	46.62	14.761	99.847	-0.0074525	0.0074525			2.79	48.93	18.323	99.927	-0.00905113	0.00905113			2.26	42.64	17.623	99.936	-0.010586	0.010586			2.22	42.37	25.058	100.06	-0.00347745	0.00347745
	2.39	39.21	14.194	99.72	-0.0132108	0.0132108			2.28	44.76	21.588	99.781	-0.00741128	0.00741128			2.26	46.64	14.761	99.847	-0.00748329	0.00748329			2.79	48.94	18.323	99.927	-0.00904929	0.00904929			2.26	42.66	17.623	99.936	-0.010568	0.010568			2.22	42.39	25.058	100.06	-0.00347115	0.00347115
	2.39	39.23	14.194	99.72	-0.0131954	0.0131954			2.28	44.78	21.588	99.78	-0.00740927	0.00740927			2.26	46.65	14.761	99.847	-0.00750859	0.00750859			2.8	48.96	18.323	99.927	-0.0090478	0.0090478			2.26	42.68	17.623	99.936	-0.0105505	0.0105505			2.22	42.41	25.058	100.06	-0.0034648	0.0034648
	2.4	39.24	14.194	99.72	-0.0131783	0.0131783			2.28	44.79	21.588	99.78	-0.00740729	0.00740729			2.26	46.67	14.761	99.847	-0.00753372	0.00753372			2.8	48.97	18.323	99.927	-0.0090477	0.0090477			2.26	42.7	17.623	99.935	-0.0105337	0.0105337			2.22	42.43	25.058	100.059	-0.00345754	0.00345754
	2.4	39.26	14.194	99.72	-0.0131598	0.0131598			2.28	44.81	21.588	99.78	-0.00740532	0.00740532			2.26	46.69	14.761	99.846	-0.00756302	0.00756302			2.8	48.99	18.323	99.926	-0.009049	0.009049			2.26	42.71	17.623	99.935	-0.0105183	0.0105183			2.22	42.45	25.058	100.059	-0.00344999	0.00344999
	2.4	39.27	14.194	99.72	-0.0131397	0.0131397			2.28	44.83	21.588	99.78	-0.00740337	0.00740337			2.26	46.71	14.761	99.846	-0.00759686	0.00759686			2.8	49	18.323	99.926	-0.00905067	0.00905067			2.27	42.73	17.623	99.935	-0.0105033	0.0105033			2.23	42.47	25.058	100.059	-0.0034431	0.0034431
	2.4	39.29	14.194	99.719	-0.0131186	0.0131186			2.29	44.85	21.588	99.78	-0.00740143	0.00740143			2.27	46.72	14.761	99.846	-0.00763358	0.00763358			2.8	49.02	18.323	99.926	-0.00905149	0.00905149			2.27	42.75	17.623	99.935	-0.0104878	0.0104878			2.23	42.49	25.058	100.059	-0.00343688	0.00343688
	2.4	39.31	14.194	99.719	-0.0130957	0.0130957			2.29	44.87	21.588	99.78	-0.00739951	0.00739951			2.27	46.74	14.761	99.846	-0.00766895	0.00766895			2.81	49.03	18.323	99.926	-0.00905059	0.00905059			2.27	42.77	17.623	99.935	-0.0104719	0.0104719			2.23	42.5	25.058	100.059	-0.00343159	0.00343159
	2.41	39.32	14.194	99.719	-0.0130714	0.0130714			2.29	44.88	21.588	99.78	-0.0073976	0.0073976			2.27	46.76	14.761	99.846	-0.00769928	0.00769928			2.81	49.05	18.322	99.926	-0.00904808	0.00904808			2.27	42.79	17.623	99.934	-0.0104557	0.0104557			2.23	42.52	25.058	100.059	-0.00342648	0.00342648
	2.41	39.34	14.194	99.719	-0.0130458	0.0130458			2.29	44.9	21.588	99.779	-0.00739571	0.00739571			2.27	46.78	14.761	99.846	-0.00772418	0.00772418			2.81	49.06	18.322	99.926	-0.00904621	0.00904621			2.27	42.8	17.623	99.934	-0.0104409	0.0104409			2.23	42.54	25.058	100.059	-0.00342083	0.00342083
	2.41	39.35	14.194	99.718	-0.0130185	0.0130185			2.29	44.92	21.587	99.779	-0.00739383	0.00739383			2.27	46.8	14.761	99.846	-0.00774423	0.00774423			2.81	49.08	18.322	99.926	-0.00904708	0.00904708			2.28	42.82	17.623	99.934	-0.0104276	0.0104276			2.23	42.56	25.058	100.059	-0.00341416	0.00341416
	2.41	39.37	14.194	99.718	-0.0129907	0.0129907			2.29	44.94	21.587	99.779	-0.00739196	0.00739196			2.28	46.81	14.761	99.845	-0.00776572	0.00776572			2.81	49.09	18.322	99.925	-0.00904951	0.00904951			2.28	42.84	17.623	99.934	-0.0104145	0.0104145			2.24	42.58	25.058	100.059	-0.00340693	0.00340693
	2.41	39.38	14.194	99.718	-0.0129649	0.0129649			2.29	44.95	21.587	99.779	-0.00739011	0.00739011			2.28	46.83	14.761	99.845	-0.00779123	0.00779123			2.81	49.11	18.322	99.925	-0.0090523	0.0090523			2.28	42.86	17.622	99.934	-0.0104009	0.0104009			2.24	42.6	25.058	100.059	-0.00340001	0.00340001
	2.41	39.4	14.194	99.718	-0.0129415	0.0129415			2.3	44.97	21.587	99.779	-0.00738826	0.00738826			2.28	46.85	14.761	99.845	-0.00782092	0.00782092			2.81	49.12	18.322	99.925	-0.00905366	0.00905366			2.28	42.87	17.622	99.933	-0.010386	0.010386			2.24	42.62	25.058	100.059	-0.00339402	0.00339402
	2.41	39.41	14.194	99.717	-0.0129198	0.0129198			2.3	44.99	21.587	99.779	-0.00738643	0.00738643			2.28	46.87	14.76	99.845	-0.00785225	0.00785225			2.82	49.14	18.322	99.925	-0.00905181	0.00905181			2.28	42.89	17.622	99.933	-0.0103716	0.0103716			2.24	42.64	25.058	100.059	-0.00338848	0.00338848
	2.42	39.43	14.194	99.717	-0.0128958	0.0128958			2.3	45	21.587	99.779	-0.00738461	0.00738461			2.28	46.88	14.76	99.845	-0.0078806	0.0078806			2.82	49.15	18.322	99.925	-0.00904995	0.00904995			2.28	42.91	17.622	99.933	-0.0103582	0.0103582			2.24	42.65	25.058	100.059	-0.00338316	0.00338316
	2.42	39.44	14.194	99.717	-0.0128684	0.0128684			2.3	45.02	21.587	99.778	-0.00738278	0.00738278			2.28	46.9	14.76	99.845	-0.00790321	0.00790321			2.82	49.16	18.322	99.925	-0.00904871	0.00904871			2.29	42.93	17.622	99.933	-0.0103468	0.0103468			2.24	42.67	25.058	100.059	-0.00337741	0.00337741
	2.42	39.46	14.194	99.717	-0.0128373	0.0128373			2.3	45.04	21.587	99.778	-0.00738096	0.00738096			2.29	46.92	14.76	99.845	-0.00792024	0.00792024			2.82	49.18	18.322	99.925	-0.00904914	0.00904914			2.29	42.94	17.622	99.932	-0.0103363	0.0103363			2.24	42.69	25.058	100.058	-0.00337086	0.00337086
	2.42	39.47	14.194	99.717	-0.0128047	0.0128047			2.31	45.06	21.587	99.778	-0.00737913	0.00737913			2.29	46.94	14.76	99.844	-0.00793594	0.00793594			2.82	49.19	18.322	99.924	-0.0090511	0.0090511			2.29	42.96	17.622	99.932	-0.0103252	0.0103252			2.25	42.71	25.058	100.058	-0.00336364	0.00336364
	2.42	39.49	14.194	99.716	-0.0127729	0.0127729			2.31	45.07	21.587	99.778	-0.00737729	0.00737729			2.29	46.95	14.76	99.844	-0.00795253	0.00795253			2.83	49.21	18.322	99.924	-0.0090521	0.0090521			2.29	42.98	17.622	99.932	-0.0103133	0.0103133			2.25	42.73	25.058	100.058	-0.00335674	0.00335674
	2.43	39.5	14.194	99.716	-0.0127424	0.0127424			2.31	45.09	21.587	99.778	-0.00737545	0.00737545			2.29	46.97	14.76	99.844	-0.00797239	0.00797239			2.83	49.22	18.322	99.924	-0.00905234	0.00905234			2.29	43	17.622	99.932	-0.0103011	0.0103011			2.25	42.75	25.058	100.058	-0.00335053	0.00335053
	2.43	39.52	14.194	99.716	-0.0127136	0.0127136			2.31	45.11	21.587	99.778	-0.00737361	0.00737361			2.29	46.99	14.76	99.844	-0.00799344	0.00799344			2.83	49.24	18.322	99.924	-0.00905139	0.00905139			2.29	43.01	17.622	99.932	-0.0102896	0.0102896			2.25	42.77	25.058	100.058	-0.00334504	0.00334504
	2.43	39.53	14.194	99.716	-0.012685	0.012685			2.31	45.12	21.587	99.777	-0.00737177	0.00737177			2.29	47	14.76	99.844	-0.00801172	0.00801172			2.83	49.25	18.322	99.924	-0.0090503	0.0090503			2.29	43.03	17.622	99.931	-0.0102792	0.0102792			2.25	42.78	25.058	100.058	-0.00334013	0.00334013
	2.43	39.55	14.194	99.715	-0.0126531	0.0126531			2.31	45.14	21.587	99.777	-0.00736993	0.00736993			2.29	47.02	14.76	99.844	-0.00802572	0.00802572			2.83	49.27	18.322	99.924	-0.00904871	0.00904871			2.3	43.05	17.622	99.931	-0.0102699	0.0102699			2.26	42.8	25.058	100.058	-0.0033348	0.0033348
	2.43	39.56	14.194	99.715	-0.0126186	0.0126186			2.31	45.16	21.587	99.777	-0.00736809	0.00736809			2.3	47.04	14.76	99.844	-0.00803348	0.00803348			2.83	49.28	18.322	99.924	-0.00904798	0.00904798			2.3	43.06	17.622	99.931	-0.0102608	0.0102608			2.26	42.82	25.058	100.058	-0.00332963	0.00332963
	2.43	39.58	14.193	99.715	-0.0125848	0.0125848			2.32	45.17	21.587	99.777	-0.00736625	0.00736625			2.3	47.05	14.76	99.843	-0.00803793	0.00803793			2.84	49.3	18.322	99.924	-0.00904745	0.00904745			2.3	43.08	17.622	99.931	-0.0102519	0.0102519			2.26	42.84	25.058	100.058	-0.00332426	0.00332426
	2.44	39.59	14.193	99.715	-0.0125539	0.0125539			2.32	45.19	21.587	99.777	-0.0073644	0.0073644			2.3	47.07	14.76	99.843	-0.00804456	0.00804456			2.84	49.31	18.322	99.923	-0.00904757	0.00904757			2.3	43.1	17.622	99.931	-0.0102429	0.0102429			2.26	42.86	25.058	100.058	-0.00331886	0.00331886
	2.44	39.61	14.193	99.715	-0.0125271	0.0125271			2.32	45.21	21.587	99.777	-0.00736254	0.00736254			2.3	47.09	14.76	99.843	-0.00805819	0.00805819			2.84	49.33	18.322	99.923	-0.00904792	0.00904792			2.3	43.12	17.622	99.93	-0.0102342	0.0102342			2.26	42.87	25.058	100.058	-0.00331395	0.00331395
	2.44	39.62	14.193	99.714	-0.0124995	0.0124995			2.32	45.22	21.587	99.777	-0.00736066	0.00736066			2.3	47.11	14.76	99.843	-0.00807898	0.00807898			2.84	49.34	18.322	99.923	-0.00904662	0.00904662			2.31	43.13	17.622	99.93	-0.0102263	0.0102263			2.26	42.89	25.058	100.058	-0.00330903	0.00330903
	2.44	39.64	14.193	99.714	-0.0124698	0.0124698			2.32	45.24	21.587	99.776	-0.00735878	0.00735878			2.31	47.12	14.76	99.843	-0.00810056	0.00810056			2.84	49.36	18.322	99.923	-0.00904385	0.00904385			2.31	43.15	17.622	99.93	-0.0102186	0.0102186			2.26	42.91	25.058	100.058	-0.00330434	0.00330434
	2.44	39.65	14.193	99.714	-0.0124366	0.0124366			2.33	45.26	21.587	99.776	-0.00735689	0.00735689			2.31	47.14	14.76	99.843	-0.00811495	0.00811495			2.84	49.38	18.322	99.923	-0.00904065	0.00904065			2.31	43.17	17.622	99.93	-0.0102111	0.0102111			2.27	42.93	25.058	100.057	-0.0032997	0.0032997
	2.44	39.67	14.193	99.714	-0.0124011	0.0124011			2.33	45.27	21.587	99.776	-0.00735499	0.00735499			2.31	47.16	14.76	99.843	-0.00811935	0.00811935			2.84	49.39	18.322	99.923	-0.00903914	0.00903914			2.31	43.18	17.622	99.929	-0.0102034	0.0102034			2.27	42.95	25.058	100.057	-0.00329525	0.00329525
	2.44	39.68	14.193	99.714	-0.0123653	0.0123653			2.33	45.29	21.587	99.776	-0.0073531	0.0073531			2.31	47.17	14.76	99.842	-0.00811721	0.00811721			2.85	49.41	18.322	99.923	-0.00903954	0.00903954			2.31	43.2	17.622	99.929	-0.0101963	0.0101963			2.27	42.97	25.058	100.057	-0.00329075	0.00329075
	2.45	39.7	14.193	99.713	-0.0123292	0.0123292			2.33	45.3	21.587	99.776	-0.00735121	0.00735121			2.31	47.19	14.76	99.842	-0.00811391	0.00811391			2.85	49.42	18.322	99.923	-0.00904066	0.00904066			2.31	43.22	17.622	99.929	-0.0101899	0.0101899			2.27	42.98	25.058	100.057	-0.00328649	0.00328649
	2.45	39.71	14.193	99.713	-0.0122945	0.0122945			2.33	45.32	21.587	99.776	-0.00734932	0.00734932			2.31	47.2	14.76	99.842	-0.00811517	0.00811517			2.85	49.44	18.322	99.922	-0.00904088	0.00904088			2.31	43.23	17.622	99.929	-0.0101843	0.0101843			2.27	43	25.058	100.057	-0.00328211	0.00328211
	2.45	39.73	14.193	99.713	-0.0122593	0.0122593			2.33	45.34	21.587	99.775	-0.00734742	0.00734742			2.31	47.22	14.76	99.842	-0.00812185	0.00812185			2.85	49.45	18.322	99.922	-0.00903937	0.00903937			2.32	43.25	17.622	99.929	-0.0101798	0.0101798			2.28	43.02	25.058	100.057	-0.00327784	0.00327784
	2.45	39.74	14.193	99.713	-0.0122238	0.0122238			2.34	45.35	21.587	99.775	-0.00734551	0.00734551			2.32	47.24	14.76	99.842	-0.00812838	0.00812838			2.85	49.47	18.322	99.922	-0.00903739	0.00903739			2.32	43.27	17.622	99.928	-0.0101751	0.0101751			2.28	43.04	25.058	100.057	-0.00327355	0.00327355
	2.45	39.76	14.193	99.713	-0.012189	0.012189			2.34	45.37	21.587	99.775	-0.00734361	0.00734361			2.32	47.25	14.76	99.842	-0.00812883	0.00812883			2.86	49.48	18.322	99.922	-0.00903495	0.00903495			2.32	43.28	17.622	99.928	-0.0101695	0.0101695			2.28	43.05	25.058	100.057	-0.0032698	0.0032698
	2.46	39.77	14.193	99.712	-0.0121545	0.0121545			2.34	45.38	21.587	99.775	-0.0073417	0.0073417			2.32	47.27	14.76	99.842	-0.00811801	0.00811801			2.86	49.5	18.322	99.922	-0.00903267	0.00903267			2.32	43.3	17.621	99.928	-0.0101634	0.0101634			2.28	43.07	25.058	100.057	-0.00326676	0.00326676
	2.46	39.79	14.193	99.712	-0.01212	0.01212			2.34	45.4	21.587	99.775	-0.00733978	0.00733978			2.32	47.29	14.76	99.841	-0.00809957	0.00809957			2.86	49.51	18.322	99.922	-0.00903066	0.00903066			2.32	43.32	17.621	99.928	-0.0101578	0.0101578			2.28	43.09	25.058	100.057	-0.0032643	0.0032643
	2.46	39.8	14.193	99.712	-0.0120846	0.0120846			2.34	45.42	21.586	99.775	-0.00733785	0.00733785			2.32	47.3	14.76	99.841	-0.00808257	0.00808257			2.86	49.53	18.322	99.922	-0.0090288	0.0090288			2.33	43.33	17.621	99.927	-0.0101542	0.0101542			2.28	43.11	25.058	100.057	-0.00326208	0.00326208
	2.46	39.82	14.193	99.712	-0.0120484	0.0120484			2.34	45.43	21.586	99.775	-0.0073359	0.0073359			2.33	47.32	14.76	99.841	-0.00807394	0.00807394			2.86	49.55	18.322	99.922	-0.0090277	0.0090277			2.33	43.35	17.621	99.927	-0.0101521	0.0101521			2.29	43.12	25.058	100.057	-0.00325886	0.00325886
	2.46	39.83	14.193	99.712	-0.0120106	0.0120106			2.34	45.45	21.586	99.774	-0.00733392	0.00733392			2.33	47.33	14.76	99.841	-0.00807538	0.00807538			2.86	49.56	18.322	99.921	-0.00902587	0.00902587			2.33	43.36	17.621	99.927	-0.0101496	0.0101496			2.29	43.14	25.058	100.057	-0.00325538	0.00325538
	2.46	39.84	14.193	99.711	-0.0119717	0.0119717			2.35	45.46	21.586	99.774	-0.00733193	0.00733193			2.33	47.35	14.76	99.841	-0.00808042	0.00808042			2.86	49.58	18.322	99.921	-0.00902313	0.00902313			2.33	43.38	17.621	99.927	-0.0101463	0.0101463			2.29	43.16	25.058	100.056	-0.00325151	0.00325151
	2.46	39.86	14.193	99.711	-0.011933	0.011933			2.35	45.48	21.586	99.774	-0.00732994	0.00732994			2.33	47.37	14.76	99.841	-0.00807867	0.00807867			2.87	49.59	18.322	99.921	-0.00901896	0.00901896			2.33	43.4	17.621	99.927	-0.010142	0.010142			2.29	43.18	25.058	100.056	-0.00324886	0.00324886
	2.47	39.87	14.193	99.711	-0.0118933	0.0118933			2.35	45.5	21.586	99.774	-0.00732794	0.00732794			2.33	47.38	14.76	99.841	-0.0080639	0.0080639			2.87	49.61	18.322	99.921	-0.00901508	0.00901508			2.33	43.41	17.621	99.926	-0.0101388	0.0101388			2.29	43.19	25.057	100.056	-0.00324757	0.00324757
	2.47	39.89	14.193	99.711	-0.0118542	0.0118542			2.35	45.51	21.586	99.774	-0.00732593	0.00732593			2.33	47.4	14.76	99.84	-0.00803757	0.00803757			2.87	49.63	18.322	99.921	-0.00901237	0.00901237			2.34	43.43	17.621	99.926	-0.0101373	0.0101373			2.29	43.21	25.057	100.056	-0.00324676	0.00324676
	2.47	39.9	14.193	99.711	-0.0118145	0.0118145			2.35	45.53	21.586	99.774	-0.0073239	0.0073239			2.34	47.41	14.76	99.84	-0.00800749	0.00800749			2.87	49.64	18.322	99.921	-0.00901106	0.00901106			2.34	43.45	17.621	99.926	-0.0101368	0.0101368			2.29	43.23	25.057	100.056	-0.00324617	0.00324617
	2.47	39.92	14.193	99.71	-0.0117742	0.0117742			2.36	45.54	21.586	99.774	-0.00732184	0.00732184			2.34	47.43	14.76	99.84	-0.00798402	0.00798402			2.87	49.66	18.322	99.921	-0.00900984	0.00900984			2.34	43.46	17.621	99.926	-0.0101371	0.0101371			2.3	43.25	25.057	100.056	-0.00324407	0.00324407
	2.47	39.93	14.193	99.71	-0.0117363	0.0117363			2.36	45.56	21.586	99.773	-0.00731975	0.00731975			2.34	47.45	14.76	99.84	-0.00796993	0.00796993			2.88	49.68	18.322	99.921	-0.00900698	0.00900698			2.34	43.48	17.621	99.925	-0.0101369	0.0101369			2.3	43.26	25.057	100.056	-0.0032417	0.0032417
	2.48	39.95	14.193	99.71	-0.0116993	0.0116993			2.36	45.57	21.586	99.773	-0.00731764	0.00731764			2.34	47.46	14.76	99.84	-0.00796029	0.00796029			2.88	49.69	18.322	99.921	-0.00900263	0.00900263			2.34	43.49	17.621	99.925	-0.0101358	0.0101358			2.3	43.28	25.057	100.056	-0.00323947	0.00323947
	2.48	39.96	14.193	99.71	-0.0116631	0.0116631			2.36	45.59	21.586	99.773	-0.0073155	0.0073155			2.34	47.48	14.76	99.84	-0.00794582	0.00794582			2.88	49.71	18.321	99.92	-0.00899761	0.00899761			2.34	43.51	17.621	99.925	-0.0101343	0.0101343			2.3	43.3	25.057	100.056	-0.00323799	0.00323799
	2.48	39.98	14.193	99.71	-0.011626	0.011626			2.36	45.6	21.586	99.773	-0.00731335	0.00731335			2.34	47.49	14.76	99.84	-0.00792184	0.00792184			2.88	49.73	18.321	99.92	-0.00899354	0.00899354			2.34	43.52	17.621	99.925	-0.0101322	0.0101322			2.3	43.32	25.057	100.056	-0.00323825	0.00323825
	2.48	39.99	14.193	99.71	-0.0115875	0.0115875			2.36	45.62	21.586	99.773	-0.00731117	0.00731117			2.34	47.51	14.76	99.839	-0.00789006	0.00789006			2.88	49.74	18.321	99.92	-0.00899011	0.00899011			2.35	43.54	17.621	99.925	-0.0101314	0.0101314			2.31	43.33	25.057	100.056	-0.00323864	0.00323864
	2.48	40.01	14.193	99.709	-0.0115487	0.0115487			2.36	45.63	21.586	99.773	-0.00730895	0.00730895			2.35	47.52	14.76	99.839	-0.00785746	0.00785746			2.88	49.76	18.321	99.92	-0.00898759	0.00898759			2.35	43.56	17.621	99.924	-0.0101319	0.0101319			2.31	43.35	25.057	100.056	-0.00323887	0.00323887
	2.48	40.02	14.193	99.709	-0.0115103	0.0115103			2.37	45.65	21.586	99.772	-0.00730669	0.00730669			2.35	47.54	14.76	99.839	-0.00782926	0.00782926			2.89	49.78	18.321	99.92	-0.0089851	0.0089851			2.35	43.57	17.621	99.924	-0.0101333	0.0101333			2.31	43.37	25.057	100.055	-0.00323822	0.00323822
	2.49	40.04	14.193	99.709	-0.0114736	0.0114736			2.37	45.67	21.586	99.772	-0.00730439	0.00730439			2.35	47.55	14.76	99.839	-0.00780604	0.00780604			2.89	49.79	18.321	99.92	-0.00898197	0.00898197			2.35	43.59	17.621	99.924	-0.0101354	0.0101354			2.31	43.38	25.057	100.055	-0.00323693	0.00323693
	2.49	40.05	14.193	99.709	-0.0114379	0.0114379			2.37	45.68	21.586	99.772	-0.00730205	0.00730205			2.35	47.57	14.76	99.839	-0.00778674	0.00778674			2.89	49.81	18.321	99.92	-0.00897794	0.00897794			2.35	43.6	17.621	99.924	-0.0101366	0.0101366			2.31	43.4	25.057	100.055	-0.00323652	0.00323652
	2.49	40.07	14.193	99.709	-0.0114023	0.0114023			2.37	45.7	21.586	99.772	-0.00729968	0.00729968			2.35	47.58	14.76	99.839	-0.00776679	0.00776679			2.89	49.83	18.321	99.92	-0.00897263	0.00897263			2.36	43.62	17.621	99.924	-0.0101383	0.0101383			2.31	43.42	25.057	100.055	-0.00323764	0.00323764
	2.49	40.08	14.193	99.709	-0.0113664	0.0113664			2.37	45.71	21.586	99.772	-0.00729728	0.00729728			2.36	47.6	14.76	99.839	-0.00774105	0.00774105			2.89	49.84	18.321	99.92	-0.00896629	0.00896629			2.36	43.63	17.621	99.923	-0.0101407	0.0101407			2.31	43.43	25.057	100.055	-0.00324015	0.00324015
	2.49	40.1	14.193	99.708	-0.0113287	0.0113287			2.38	45.73	21.586	99.772	-0.00729484	0.00729484			2.36	47.61	14.76	99.838	-0.00770811	0.00770811			2.89	49.86	18.321	99.919	-0.00896019	0.00896019			2.36	43.65	17.621	99.923	-0.0101435	0.0101435			2.32	43.45	25.057	100.055	-0.00324267	0.00324267
	2.49	40.11	14.193	99.708	-0.0112909	0.0112909			2.38	45.74	21.586	99.772	-0.00729236	0.00729236			2.36	47.63	14.76	99.838	-0.00766802	0.00766802			2.89	49.88	18.321	99.919	-0.00895487	0.00895487			2.36	43.66	17.621	99.923	-0.0101467	0.0101467			2.32	43.47	25.057	100.055	-0.00324453	0.00324453
	2.49	40.13	14.193	99.708	-0.0112513	0.0112513			2.38	45.76	21.586	99.771	-0.00728982	0.00728982			2.36	47.64	14.759	99.838	-0.00762661	0.00762661			2.9	49.89	18.321	99.919	-0.00895041	0.00895041			2.36	43.68	17.621	99.923	-0.0101502	0.0101502			2.32	43.48	25.057	100.055	-0.00324576	0.00324576
	2.5	40.14	14.193	99.708	-0.0112108	0.0112108			2.38	45.77	21.586	99.771	-0.00728724	0.00728724			2.36	47.66	14.759	99.838	-0.00758896	0.00758896			2.9	49.91	18.321	99.919	-0.00894713	0.00894713			2.36	43.7	17.621	99.923	-0.0101533	0.0101533			2.32	43.5	25.057	100.055	-0.00324688	0.00324688
	2.5	40.16	14.192	99.708	-0.0111702	0.0111702			2.38	45.79	21.586	99.771	-0.0072846	0.0072846			2.36	47.68	14.759	99.838	-0.0075562	0.0075562			2.9	49.93	18.321	99.919	-0.00894367	0.00894367			2.36	43.71	17.621	99.922	-0.0101567	0.0101567			2.32	43.52	25.057	100.055	-0.00324854	0.00324854
	2.5	40.17	14.192	99.708	-0.0111286	0.0111286			2.38	45.8	21.586	99.771	-0.00728192	0.00728192			2.36	47.69	14.759	99.838	-0.00752512	0.00752512			2.9	49.95	18.321	99.919	-0.00893839	0.00893839			2.37	43.73	17.62	99.922	-0.0101601	0.0101601			2.33	43.53	25.057	100.055	-0.00325136	0.00325136
	2.5	40.19	14.192	99.707	-0.0110893	0.0110893			2.39	45.82	21.586	99.771	-0.00727919	0.00727919			2.37	47.71	14.759	99.838	-0.00749169	0.00749169			2.9	49.96	18.321	99.919	-0.00893178	0.00893178			2.37	43.74	17.62	99.922	-0.0101642	0.0101642			2.33	43.55	25.057	100.055	-0.00325495	0.00325495
	2.5	40.2	14.192	99.707	-0.0110512	0.0110512			2.39	45.83	21.586	99.771	-0.00727639	0.00727639			2.37	47.72	14.759	99.838	-0.00745327	0.00745327			2.91	49.98	18.321	99.919	-0.00892412	0.00892412			2.37	43.76	17.62	99.922	-0.0101697	0.0101697			2.33	43.57	25.057	100.054	-0.00325878	0.00325878
	2.51	40.22	14.192	99.707	-0.011013	0.011013			2.39	45.84	21.586	99.771	-0.00727354	0.00727354			2.37	47.74	14.759	99.837	-0.00740905	0.00740905			2.91	50	18.321	99.918	-0.00891779	0.00891779			2.37	43.77	17.62	99.922	-0.0101761	0.0101761			2.33	43.58	25.057	100.054	-0.00326246	0.00326246
	2.51	40.23	14.192	99.707	-0.010974	0.010974			2.39	45.86	21.586	99.771	-0.00727064	0.00727064			2.37	47.75	14.759	99.837	-0.00736393	0.00736393			2.91	50.02	18.321	99.918	-0.00891327	0.00891327			2.37	43.79	17.62	99.921	-0.0101831	0.0101831			2.33	43.6	25.057	100.054	-0.00326578	0.00326578
	2.51	40.25	14.192	99.707	-0.0109331	0.0109331			2.39	45.87	21.586	99.77	-0.00726768	0.00726768			2.37	47.76	14.759	99.837	-0.00732236	0.00732236			2.91	50.03	18.321	99.918	-0.00890984	0.00890984			2.38	43.8	17.62	99.921	-0.0101895	0.0101895			2.33	43.61	25.057	100.054	-0.003269	0.003269
	2.51	40.26	14.192	99.707	-0.0108906	0.0108906			2.39	45.89	21.586	99.77	-0.00726469	0.00726469			2.38	47.78	14.759	99.837	-0.00729008	0.00729008			2.91	50.05	18.321	99.918	-0.008906	0.008906			2.38	43.82	17.62	99.921	-0.0101951	0.0101951			2.34	43.63	25.057	100.054	-0.00327226	0.00327226
	2.51	40.28	14.192	99.707	-0.0108464	0.0108464			2.39	45.9	21.586	99.77	-0.00726165	0.00726165			2.38	47.79	14.759	99.837	-0.007263	0.007263			2.91	50.07	18.321	99.918	-0.00890067	0.00890067			2.38	43.83	17.62	99.921	-0.0102008	0.0102008			2.34	43.65	25.057	100.054	-0.00327556	0.00327556
	2.51	40.29	14.192	99.706	-0.0108001	0.0108001			2.4	45.92	21.585	99.77	-0.00725859	0.00725859			2.38	47.81	14.759	99.837	-0.00723455	0.00723455			2.91	50.09	18.321	99.918	-0.00889446	0.00889446			2.38	43.85	17.62	99.921	-0.0102071	0.0102071			2.34	43.66	25.057	100.054	-0.00327987	0.00327987
	2.51	40.31	14.192	99.706	-0.0107534	0.0107534			2.4	45.93	21.585	99.77	-0.0072555	0.0072555			2.38	47.82	14.759	99.837	-0.00719793	0.00719793			2.92	50.11	18.321	99.918	-0.00888745	0.00888745			2.38	43.86	17.62	99.92	-0.0102145	0.0102145			2.34	43.68	25.057	100.054	-0.00328505	0.00328505
	2.52	40.32	14.192	99.706	-0.0107073	0.0107073			2.4	45.95	21.585	99.77	-0.00725238	0.00725238			2.38	47.84	14.759	99.837	-0.00715256	0.00715256			2.92	50.12	18.321	99.918	-0.00888107	0.00888107			2.38	43.88	17.62	99.92	-0.0102222	0.0102222			2.34	43.69	25.057	100.054	-0.00329074	0.00329074
	2.52	40.34	14.192	99.706	-0.0106627	0.0106627			2.4	45.96	21.585	99.77	-0.00724924	0.00724924			2.38	47.85	14.759	99.836	-0.00710722	0.00710722			2.92	50.14	18.321	99.918	-0.00887563	0.00887563			2.39	43.89	17.62	99.92	-0.0102298	0.0102298			2.34	43.71	25.057	100.054	-0.00329606	0.00329606
	2.52	40.35	14.192	99.706	-0.0106191	0.0106191			2.4	45.98	21.585	99.77	-0.00724607	0.00724607			2.39	47.87	14.759	99.836	-0.00706664	0.00706664			2.92	50.16	18.321	99.917	-0.00887118	0.00887118			2.39	43.91	17.62	99.92	-0.0102382	0.0102382			2.34	43.73	25.057	100.054	-0.0033008	0.0033008
	2.52	40.37	14.192	99.706	-0.0105766	0.0105766			2.41	45.99	21.585	99.77	-0.00724288	0.00724288			2.39	47.88	14.759	99.836	-0.00703444	0.00703444			2.92	50.18	18.321	99.917	-0.00886653	0.00886653			2.39	43.92	17.62	99.92	-0.0102474	0.0102474			2.35	43.74	25.057	100.054	-0.00330496	0.00330496
	2.52	40.39	14.192	99.706	-0.0105345	0.0105345			2.41	46.01	21.585	99.769	-0.00723967	0.00723967			2.39	47.9	14.759	99.836	-0.00700415	0.00700415			2.93	50.2	18.321	99.917	-0.00886102	0.00886102			2.39	43.94	17.62	99.919	-0.0102572	0.0102572			2.35	43.76	25.057	100.053	-0.00330905	0.00330905
	2.53	40.4	14.192	99.705	-0.0104939	0.0104939			2.41	46.02	21.585	99.769	-0.00723644	0.00723644			2.39	47.91	14.759	99.836	-0.00696934	0.00696934			2.93	50.22	18.321	99.917	-0.00885449	0.00885449			2.39	43.95	17.62	99.919	-0.0102673	0.0102673			2.35	43.77	25.057	100.053	-0.00331354	0.00331354
	2.53	40.42	14.192	99.705	-0.0104547	0.0104547			2.41	46.04	21.585	99.769	-0.00723321	0.00723321			2.39	47.93	14.759	99.836	-0.00692733	0.00692733			2.93	50.23	18.321	99.917	-0.00884711	0.00884711			2.39	43.97	17.62	99.919	-0.0102765	0.0102765			2.35	43.79	25.057	100.053	-0.00331903	0.00331903
	2.53	40.43	14.192	99.705	-0.0104143	0.0104143			2.41	46.05	21.585	99.769	-0.00722996	0.00722996			2.39	47.94	14.759	99.836	-0.00688074	0.00688074			2.93	50.25	18.321	99.917	-0.00883941	0.00883941			2.39	43.98	17.62	99.919	-0.0102858	0.0102858			2.35	43.8	25.057	100.053	-0.00332578	0.00332578
	2.53	40.45	14.192	99.705	-0.0103727	0.0103727			2.41	46.07	21.585	99.769	-0.0072267	0.0072267			2.39	47.96	14.759	99.836	-0.00683474	0.00683474			2.93	50.27	18.321	99.917	-0.00883312	0.00883312			2.4	43.99	17.62	99.919	-0.010296	0.010296			2.36	43.82	25.057	100.053	-0.00333255	0.00333255
	2.53	40.47	14.192	99.705	-0.0103278	0.0103278			2.41	46.08	21.585	99.769	-0.00722341	0.00722341			2.4	47.97	14.759	99.836	-0.00679237	0.00679237			2.93	50.29	18.321	99.917	-0.00882932	0.00882932			2.4	44.01	17.62	99.919	-0.0103071	0.0103071			2.36	43.84	25.057	100.053	-0.00333875	0.00333875
	2.53	40.48	14.192	99.705	-0.0102816	0.0102816			2.42	46.09	21.585	99.769	-0.0072201	0.0072201			2.4	47.99	14.759	99.835	-0.00675447	0.00675447			2.94	50.31	18.321	99.916	-0.00882831	0.00882831			2.4	44.02	17.62	99.918	-0.0103191	0.0103191			2.36	43.85	25.057	100.053	-0.00334364	0.00334364
	2.54	40.5	14.192	99.705	-0.0102362	0.0102362			2.42	46.11	21.585	99.769	-0.00721677	0.00721677			2.4	48	14.759	99.835	-0.00672095	0.00672095			2.94	50.33	18.321	99.916	-0.00882733	0.00882733			2.4	44.04	17.62	99.918	-0.0103302	0.0103302			2.36	43.87	25.057	100.053	-0.00334796	0.00334796
	2.54	40.51	14.192	99.704	-0.0101929	0.0101929			2.42	46.12	21.585	99.768	-0.00721344	0.00721344			2.4	48.01	14.759	99.835	-0.00668619	0.00668619			2.94	50.34	18.321	99.916	-0.00882438	0.00882438			2.4	44.05	17.62	99.918	-0.0103403	0.0103403			2.36	43.88	25.057	100.053	-0.00335318	0.00335318
	2.54	40.53	14.192	99.704	-0.0101535	0.0101535			2.42	46.14	21.585	99.768	-0.00721011	0.00721011			2.4	48.03	14.759	99.835	-0.0066455	0.0066455			2.94	50.36	18.321	99.916	-0.00881931	0.00881931			2.41	44.07	17.62	99.918	-0.0103503	0.0103503			2.36	43.9	25.057	100.053	-0.00336014	0.00336014
	2.54	40.55	14.192	99.704	-0.010115	0.010115			2.42	46.15	21.585	99.768	-0.00720679	0.00720679			2.41	48.04	14.759	99.835	-0.00659814	0.00659814			2.94	50.38	18.321	99.916	-0.00881382	0.00881382			2.41	44.08	17.62	99.918	-0.010361	0.010361			2.36	43.91	25.057	100.053	-0.00336837	0.00336837
	2.54	40.56	14.192	99.704	-0.0100769	0.0100769			2.43	46.17	21.585	99.768	-0.00720348	0.00720348			2.41	48.06	14.759	99.835	-0.00654579	0.00654579			2.94	50.4	18.321	99.916	-0.00880904	0.00880904			2.41	44.1	17.62	99.917	-0.0103728	0.0103728			2.37	43.93	25.057	100.053	-0.00337676	0.00337676
	2.54	40.58	14.192	99.704	-0.0100366	0.0100366			2.43	46.18	21.585	99.768	-0.00720018	0.00720018			2.41	48.07	14.759	99.835	-0.0064972	0.0064972			2.94	50.42	18.321	99.916	-0.00880636	0.00880636			2.41	44.11	17.62	99.917	-0.0103856	0.0103856			2.37	43.94	25.057	100.053	-0.00338384	0.00338384
	2.54	40.6	14.192	99.704	-0.00999377	0.00999377			2.43	46.2	21.585	99.768	-0.00719689	0.00719689			2.41	48.09	14.759	99.835	-0.00645354	0.00645354			2.95	50.44	18.321	99.916	-0.00880582	0.00880582			2.41	44.13	17.62	99.917	-0.0103987	0.0103987			2.37	43.96	25.057	100.052	-0.00338963	0.00338963
	2.55	40.61	14.192	99.704	-0.00995265	0.00995265			2.43	46.21	21.585	99.768	-0.00719362	0.00719362			2.41	48.1	14.759	99.835	-0.00641264	0.00641264			2.95	50.46	18.321	99.915	-0.00880546	0.00880546			2.41	44.14	17.62	99.917	-0.0104107	0.0104107			2.37	43.97	25.056	100.052	-0.0033951	0.0033951
	2.55	40.63	14.192	99.703	-0.0099127	0.0099127			2.43	46.23	21.585	99.768	-0.00719038	0.00719038			2.41	48.12	14.759	99.835	-0.00637122	0.00637122			2.95	50.48	18.321	99.915	-0.00880398	0.00880398			2.41	44.16	17.62	99.917	-0.0104214	0.0104214			2.37	43.99	25.056	100.052	-0.00340134	0.00340134
	2.55	40.65	14.192	99.703	-0.0098782	0.0098782			2.43	46.24	21.585	99.768	-0.00718718	0.00718718			2.41	48.13	14.759	99.834	-0.00632587	0.00632587			2.95	50.5	18.321	99.915	-0.00880024	0.00880024			2.42	44.17	17.619	99.917	-0.0104314	0.0104314			2.38	44	25.056	100.052	-0.00340921	0.00340921
	2.55	40.66	14.192	99.703	-0.00984655	0.00984655			2.44	46.26	21.585	99.767	-0.00718402	0.00718402			2.42	48.15	14.759	99.834	-0.0062761	0.0062761			2.95	50.51	18.32	99.915	-0.00879656	0.00879656			2.42	44.19	17.619	99.916	-0.0104426	0.0104426			2.38	44.02	25.056	100.052	-0.00341774	0.00341774
	2.55	40.68	14.192	99.703	-0.00981458	0.00981458			2.44	46.27	21.585	99.767	-0.00718088	0.00718088			2.42	48.16	14.759	99.834	-0.0062246	0.0062246			2.96	50.53	18.32	99.915	-0.00879495	0.00879495			2.42	44.2	17.619	99.916	-0.0104551	0.0104551			2.38	44.03	25.056	100.052	-0.00342607	0.00342607
	2.56	40.7	14.192	99.703	-0.00978122	0.00978122			2.44	46.29	21.585	99.767	-0.00717778	0.00717778			2.42	48.18	14.759	99.834	-0.00617496	0.00617496			2.96	50.55	18.32	99.915	-0.00879507	0.00879507			2.42	44.22	17.619	99.916	-0.0104681	0.0104681			2.38	44.05	25.056	100.052	-0.00343361	0.00343361
	2.56	40.72	14.192	99.703	-0.00974546	0.00974546			2.44	46.3	21.585	99.767	-0.00717471	0.00717471			2.42	48.19	14.759	99.834	-0.00612727	0.00612727			2.96	50.57	18.32	99.915	-0.0087956	0.0087956			2.42	44.23	17.619	99.916	-0.0104809	0.0104809			2.38	44.06	25.056	100.052	-0.00343998	0.00343998
	2.56	40.73	14.192	99.703	-0.00971044	0.00971044			2.44	46.32	21.585	99.767	-0.00717169	0.00717169			2.42	48.21	14.759	99.834	-0.0060835	0.0060835			2.96	50.59	18.32	99.914	-0.00879543	0.00879543			2.43	44.25	17.619	99.916	-0.0104926	0.0104926			2.38	44.08	25.056	100.052	-0.0034464	0.0034464
	2.56	40.75	14.192	99.702	-0.00967784	0.00967784			2.44	46.33	21.585	99.767	-0.00716871	0.00716871			2.43	48.22	14.759	99.834	-0.00604075	0.00604075			2.96	50.61	18.32	99.914	-0.00879369	0.00879369			2.43	44.26	17.619	99.916	-0.0105037	0.0105037			2.39	44.09	25.056	100.052	-0.00345324	0.00345324
	2.56	40.77	14.192	99.702	-0.00964852	0.00964852			2.44	46.35	21.585	99.767	-0.00716579	0.00716579			2.43	48.24	14.759	99.834	-0.00599789	0.00599789			2.96	50.63	18.32	99.914	-0.00879162	0.00879162			2.43	44.28	17.619	99.915	-0.0105145	0.0105145			2.39	44.11	25.056	100.052	-0.00346097	0.00346097
	2.56	40.78	14.192	99.702	-0.00962227	0.00962227			2.45	46.36	21.585	99.767	-0.00716293	0.00716293			2.43	48.25	14.759	99.834	-0.00595403	0.00595403			2.96	50.65	18.32	99.914	-0.00878887	0.00878887			2.43	44.29	17.619	99.915	-0.0105262	0.0105262			2.39	44.12	25.056	100.052	-0.00346936	0.00346936
	2.56	40.8	14.192	99.702	-0.00959727	0.00959727			2.45	46.38	21.585	99.767	-0.00716012	0.00716012			2.43	48.27	14.759	99.834	-0.00590794	0.00590794			2.97	50.67	18.32	99.914	-0.00878631	0.00878631			2.43	44.31	17.619	99.915	-0.0105387	0.0105387			2.39	44.14	25.056	100.052	-0.00347793	0.00347793
	2.57	40.82	14.192	99.702	-0.0095715	0.0095715			2.45	46.39	21.585	99.767	-0.00715735	0.00715735			2.43	48.28	14.759	99.834	-0.00586204	0.00586204			2.97	50.69	18.32	99.914	-0.00878558	0.00878558			2.43	44.32	17.619	99.915	-0.0105516	0.0105516			2.39	44.15	25.056	100.051	-0.00348584	0.00348584
	2.57	40.84	14.192	99.702	-0.00954396	0.00954396			2.45	46.41	21.585	99.766	-0.00715464	0.00715464			2.43	48.3	14.759	99.834	-0.00581888	0.00581888			2.97	50.71	18.32	99.914	-0.0087868	0.0087868			2.44	44.33	17.619	99.915	-0.0105634	0.0105634			2.39	44.17	25.056	100.051	-0.00349309	0.00349309
	2.57	40.85	14.192	99.702	-0.00951565	0.00951565			2.45	46.42	21.585	99.766	-0.00715198	0.00715198			2.44	48.31	14.759	99.833	-0.00578003	0.00578003			2.97	50.73	18.32	99.913	-0.00878904	0.00878904			2.44	44.35	17.619	99.915	-0.0105741	0.0105741			2.39	44.18	25.056	100.051	-0.00350016	0.00350016
	2.57	40.87	14.192	99.701	-0.0094898	0.0094898			2.46	46.44	21.585	99.766	-0.00714938	0.00714938			2.44	48.33	14.759	99.833	-0.00574427	0.00574427			2.97	50.74	18.32	99.913	-0.00879038	0.00879038			2.44	44.36	17.619	99.915	-0.0105848	0.0105848			2.4	44.2	25.056	100.051	-0.00350728	0.00350728
	2.57	40.89	14.192	99.701	-0.00946817	0.00946817			2.46	46.45	21.585	99.766	-0.00714684	0.00714684			2.44	48.34	14.759	99.833	-0.00570909	0.00570909			2.98	50.76	18.32	99.913	-0.0087895	0.0087895			2.44	44.38	17.619	99.914	-0.0105958	0.0105958			2.4	44.21	25.056	100.051	-0.00351553	0.00351553
	2.58	40.91	14.192	99.701	-0.00944892	0.00944892			2.46	46.47	21.585	99.766	-0.00714436	0.00714436			2.44	48.36	14.759	99.833	-0.00567124	0.00567124			2.98	50.78	18.32	99.913	-0.00878811	0.00878811			2.44	44.4	17.619	99.914	-0.0106076	0.0106076			2.4	44.23	25.056	100.051	-0.00352456	0.00352456
	2.58	40.93	14.192	99.701	-0.00943141	0.00943141			2.46	46.48	21.585	99.766	-0.00714193	0.00714193			2.44	48.37	14.759	99.833	-0.00562956	0.00562956			2.98	50.8	18.32	99.913	-0.00878687	0.00878687			2.44	44.41	17.619	99.914	-0.0106195	0.0106195			2.4	44.24	25.056	100.051	-0.00353378	0.00353378
	2.58	40.94	14.191	99.701	-0.00941208	0.00941208			2.46	46.5	21.585	99.766	-0.00713954	0.00713954			2.44	48.39	14.759	99.833	-0.00558439	0.00558439			2.98	50.82	18.32	99.913	-0.00878666	0.00878666			2.44	44.43	17.619	99.914	-0.0106313	0.0106313			2.4	44.26	25.056	100.051	-0.0035426	0.0035426
	2.58	40.96	14.191	99.701	-0.00939091	0.00939091			2.46	46.51	21.585	99.766	-0.00713721	0.00713721			2.44	48.4	14.759	99.833	-0.00553911	0.00553911			2.98	50.84	18.32	99.913	-0.00878879	0.00878879			2.45	44.44	17.619	99.914	-0.0106429	0.0106429			2.41	44.27	25.056	100.051	-0.00355029	0.00355029
	2.58	40.98	14.191	99.701	-0.00937238	0.00937238			2.46	46.53	21.585	99.766	-0.00713493	0.00713493			2.45	48.42	14.759	99.833	-0.00549549	0.00549549			2.98	50.86	18.32	99.912	-0.00879221	0.00879221			2.45	44.46	17.619	99.914	-0.0106544	0.0106544			2.41	44.29	25.056	100.051	-0.0035578	0.0035578
	2.58	41	14.191	99.7	-0.00935845	0.00935845			2.47	46.54	21.585	99.766	-0.00713271	0.00713271			2.45	48.43	14.759	99.833	-0.00545622	0.00545622			2.99	50.88	18.32	99.912	-0.00879622	0.00879622			2.45	44.47	17.619	99.913	-0.0106651	0.0106651			2.41	44.3	25.056	100.051	-0.00356535	0.00356535
	2.59	41.02	14.191	99.7	-0.00934982	0.00934982			2.47	46.56	21.584	99.765	-0.00713055	0.00713055			2.45	48.45	14.759	99.833	-0.0054207	0.0054207			2.99	50.9	18.32	99.912	-0.00879947	0.00879947			2.45	44.49	17.619	99.913	-0.0106751	0.0106751			2.41	44.32	25.056	100.051	-0.00357404	0.00357404
	2.59	41.03	14.191	99.7	-0.00934354	0.00934354			2.47	46.58	21.584	99.765	-0.00712847	0.00712847			2.45	48.46	14.759	99.833	-0.0053877	0.0053877			2.99	50.92	18.32	99.912	-0.00880194	0.00880194			2.45	44.5	17.619	99.913	-0.010685	0.010685			2.41	44.33	25.056	100.051	-0.00358375	0.00358375
	2.59	41.05	14.191	99.7	-0.00933605	0.00933605			2.47	46.59	21.584	99.765	-0.00712647	0.00712647			2.45	48.48	14.759	99.833	-0.00535257	0.00535257			2.99	50.94	18.32	99.912	-0.00880451	0.00880451			2.46	44.52	17.619	99.913	-0.010695	0.010695			2.41	44.34	25.056	100.051	-0.00359378	0.00359378
	2.59	41.07	14.191	99.7	-0.00932627	0.00932627			2.47	46.61	21.584	99.765	-0.00712455	0.00712455			2.46	48.5	14.759	99.833	-0.00531443	0.00531443			2.99	50.96	18.32	99.912	-0.00880698	0.00880698			2.46	44.53	17.619	99.913	-0.0107057	0.0107057			2.41	44.36	25.056	100.051	-0.0036039	0.0036039
	2.59	41.09	14.191	99.7	-0.00931665	0.00931665			2.48	46.62	21.584	99.765	-0.0071227	0.0071227			2.46	48.51	14.759	99.833	-0.00527409	0.00527409			2.99	50.98	18.32	99.912	-0.00881001	0.00881001			2.46	44.55	17.619	99.913	-0.0107165	0.0107165			2.42	44.37	25.056	100.051	-0.00361276	0.00361276
	2.59	41.11	14.191	99.7	-0.00930874	0.00930874			2.48	46.64	21.584	99.765	-0.00712093	0.00712093			2.46	48.53	14.759	99.833	-0.0052338	0.0052338			2.99	50.99	18.32	99.911	-0.00881382	0.00881382			2.46	44.56	17.619	99.913	-0.0107279	0.0107279			2.42	44.39	25.056	100.05	-0.00362108	0.00362108
	2.59	41.13	14.191	99.699	-0.00930339	0.00930339			2.48	46.66	21.584	99.765	-0.00711924	0.00711924			2.46	48.54	14.759	99.832	-0.00519651	0.00519651			3	51.01	18.32	99.911	-0.00881727	0.00881727			2.46	44.58	17.619	99.912	-0.010739	0.010739			2.42	44.4	25.056	100.05	-0.00362921	0.00362921
	2.6	41.14	14.191	99.699	-0.00929978	0.00929978			2.48	46.67	21.584	99.765	-0.00711762	0.00711762			2.46	48.56	14.759	99.832	-0.00516224	0.00516224			3	51.03	18.32	99.911	-0.00881966	0.00881966			2.46	44.59	17.619	99.912	-0.0107494	0.0107494			2.42	44.42	25.056	100.05	-0.00363764	0.00363764
	2.6	41.16	14.191	99.699	-0.00929757	0.00929757			2.48	46.69	21.584	99.765	-0.00711609	0.00711609			2.46	48.57	14.759	99.832	-0.00513118	0.00513118			3	51.05	18.32	99.911	-0.00882123	0.00882123			2.46	44.61	17.619	99.912	-0.0107586	0.0107586			2.42	44.43	25.056	100.05	-0.00364638	0.00364638
	2.6	41.18	14.191	99.699	-0.00929607	0.00929607			2.48	46.7	21.584	99.765	-0.00711464	0.00711464			2.46	48.59	14.759	99.832	-0.00510076	0.00510076			3	51.07	18.32	99.911	-0.00882199	0.00882199			2.47	44.63	17.619	99.912	-0.0107673	0.0107673			2.43	44.45	25.056	100.05	-0.00365555	0.00365555
	2.6	41.2	14.191	99.699	-0.00929514	0.00929514			2.49	46.72	21.584	99.765	-0.00711327	0.00711327			2.47	48.61	14.759	99.832	-0.00506984	0.00506984			3	51.09	18.32	99.911	-0.00882463	0.00882463			2.47	44.64	17.619	99.912	-0.0107764	0.0107764			2.43	44.46	25.056	100.05	-0.0036648	0.0036648
	2.6	41.22	14.191	99.699	-0.00929549	0.00929549			2.49	46.74	21.584	99.765	-0.00711199	0.00711199			2.47	48.62	14.759	99.832	-0.00503779	0.00503779			3.01	51.11	18.32	99.91	-0.00882845	0.00882845			2.47	44.66	17.619	99.912	-0.0107861	0.0107861			2.43	44.48	25.056	100.05	-0.00367434	0.00367434
	2.61	41.24	14.191	99.698	-0.00929598	0.00929598			2.49	46.75	21.584	99.764	-0.00711078	0.00711078			2.47	48.64	14.759	99.832	-0.00500802	0.00500802			3.01	51.13	18.32	99.91	-0.00883226	0.00883226			2.47	44.67	17.619	99.912	-0.0107958	0.0107958			2.43	44.49	25.056	100.05	-0.00368384	0.00368384
	2.61	41.26	14.191	99.698	-0.00929757	0.00929757			2.49	46.77	21.584	99.764	-0.00710966	0.00710966			2.47	48.65	14.759	99.832	-0.00498343	0.00498343			3.01	51.15	18.32	99.91	-0.00883763	0.00883763			2.47	44.69	17.619	99.911	-0.0108045	0.0108045			2.43	44.51	25.056	100.05	-0.00369221	0.00369221
	2.61	41.28	14.191	99.698	-0.00930271	0.00930271			2.49	46.79	21.584	99.764	-0.00710861	0.00710861			2.47	48.67	14.759	99.832	-0.00496247	0.00496247			3.01	51.17	18.32	99.91	-0.00884145	0.00884145			2.48	44.71	17.619	99.911	-0.0108125	0.0108125			2.43	44.52	25.056	100.05	-0.00370041	0.00370041
	2.61	41.3	14.191	99.698	-0.00931018	0.00931018			2.49	46.8	21.584	99.764	-0.00710763	0.00710763			2.48	48.69	14.759	99.832	-0.00494437	0.00494437			3.01	51.19	18.32	99.91	-0.00884378	0.00884378			2.48	44.72	17.619	99.911	-0.01082	0.01082			2.44	44.54	25.056	100.05	-0.00370854	0.00370854
	2.61	41.31	14.191	99.698	-0.00931955	0.00931955			2.49	46.82	21.584	99.764	-0.00710674	0.00710674			2.48	48.7	14.759	99.832	-0.00492564	0.00492564			3.01	51.21	18.32	99.91	-0.00884526	0.00884526			2.48	44.74	17.619	99.911	-0.0108276	0.0108276			2.44	44.55	25.056	100.05	-0.00371733	0.00371733
	2.61	41.33	14.191	99.698	-0.00932869	0.00932869			2.5	46.84	21.584	99.764	-0.00710591	0.00710591			2.48	48.72	14.759	99.832	-0.00490357	0.00490357			3.01	51.22	18.319	99.909	-0.0088461	0.0088461			2.48	44.75	17.618	99.911	-0.0108351	0.0108351			2.44	44.57	25.056	100.05	-0.00372666	0.00372666
	2.61	41.35	14.191	99.697	-0.00933561	0.00933561			2.5	46.85	21.584	99.764	-0.00710515	0.00710515			2.48	48.74	14.759	99.832	-0.0048801	0.0048801			3.02	51.24	18.319	99.909	-0.00884779	0.00884779			2.48	44.77	17.618	99.911	-0.0108428	0.0108428			2.44	44.58	25.056	100.05	-0.00373594	0.00373594
	2.62	41.37	14.191	99.697	-0.0093422	0.0093422			2.5	46.87	21.584	99.764	-0.00710445	0.00710445			2.48	48.75	14.759	99.832	-0.00485499	0.00485499			3.02	51.26	18.319	99.909	-0.0088508	0.0088508			2.48	44.79	17.618	99.911	-0.0108502	0.0108502			2.44	44.6	25.056	100.05	-0.00374411	0.00374411
	2.62	41.39	14.191	99.697	-0.00934907	0.00934907			2.5	46.89	21.584	99.764	-0.0071038	0.0071038			2.48	48.77	14.759	99.832	-0.00483218	0.00483218			3.02	51.28	18.319	99.909	-0.00885444	0.00885444			2.49	44.8	17.618	99.91	-0.0108576	0.0108576			2.44	44.61	25.056	100.05	-0.00375114	0.00375114
	2.62	41.41	14.191	99.697	-0.00936038	0.00936038			2.5	46.9	21.584	99.764	-0.00710322	0.00710322			2.49	48.79	14.758	99.831	-0.00481558	0.00481558			3.02	51.3	18.319	99.909	-0.00885739	0.00885739			2.49	44.82	17.618	99.91	-0.0108643	0.0108643			2.44	44.63	25.056	100.05	-0.00375789	0.00375789
	2.62	41.43	14.191	99.697	-0.00937645	0.00937645			2.51	46.92	21.584	99.764	-0.00710271	0.00710271			2.49	48.8	14.758	99.831	-0.00480297	0.00480297			3.02	51.32	18.319	99.909	-0.00886012	0.00886012			2.49	44.84	17.618	99.91	-0.0108705	0.0108705			2.45	44.64	25.056	100.05	-0.0037654	0.0037654
	2.62	41.45	14.191	99.697	-0.00939697	0.00939697			2.51	46.94	21.584	99.764	-0.00710227	0.00710227			2.49	48.82	14.758	99.831	-0.00479302	0.00479302			3.03	51.34	18.319	99.908	-0.0088606	0.0088606			2.49	44.85	17.618	99.91	-0.0108768	0.0108768			2.45	44.66	25.056	100.05	-0.00377463	0.00377463
[truncated: 39,407 more rows]

## Sheet: Fig. 3e and Fig. S4c
DSC raw data	Time	Temperature	Heat Flow (Normalized)	Beef fat_1		Time	Temperature	Heat Flow (Normalized)	Beef fat_2		Time	Temperature	Heat Flow (Normalized)	Fat substitute_1		Time	Temperature	Heat Flow (Normalized)	Fat substitute_2		Time	Temperature	Heat Flow (Normalized)	Fat substitute_3
[truncated: 21,002 more rows]

[truncated: 13 more sheets: Fig. 3f, Fig. 4c, Fig. 4d, Fig. 4e, Fig. 5c, Fig. 5d, Fig. S1c, Fig. S6a, Fig. S6b, Table 1, Fig. S4a,b, Fig. S4d, Fig. S7]
